# Supplementary material for: Nuclear genetic control of mtDNA copy number and heteroplasmy in humans
Source: medRxiv. 2023 Jan 19:2023.01.19.23284696. Preprint. [Version 1] doi: 10.1101/2023.01.19.23284696 (PMC9882621; doi:10.1101/2023.01.19.23284696)
Supplement: Supplement 1 [file media-1.xlsx]

## Sheet: Key
	Supplementary tables for Nuclear genetic control of mtDNA copy number and heteroplasmy in humans (Gupta et al.)
	Table 1	Sample sizes for each main GWAS in UKB and AoU
	Table 2	Clumped lead genome-wide significant SNPs for each main mtCN and heteroplasmy cross-ancestry meta analysis of GWAS in UKB
	Table 3	Variants within fine-mapping 95% credible set of each main cross-ancestry meta analysis of GWAS in UKB
	Table 4	Colocalized variants with colocalization PIP > 0.1 between main UKB GWAS and eQTL datasets

## Sheet: Table 1
phenotype_id	meta_ukb	AFR_ukb	AMR_ukb	CSA_ukb	EAS_ukb	EUR_ukb	MID_ukb	meta_aou	EUR_aou	AFR_aou	AMR_aou	EAS_aou	SAS_aou	type
7sdna_vs_dnaprimer	141254	2267	336	2951	823	134344	533							coverage_discrepancy
rna_vs_dnaprimer	141254	2267	336	2951	823	134344	533							coverage_discrepancy
chrM_146_T_C	1151					1151		359	359					heteroplasmy
chrM_152_T_C	956					956		312	312					heteroplasmy
chrM_16093_T_C	1145					1145		1100	667	302	131			heteroplasmy
chrM_16129_G_A	677					677		210	210					heteroplasmy
chrM_16179_CAA_C	1874			83	104	1687		2731	731	490	1167	343		heteroplasmy
chrM_16179_CA_C	4847	179		123	117	4428		3977	1415	1292	1009	261		heteroplasmy
chrM_16182_A_ACC	3829	144		87	75	3523		4151	1336	1128	1482	205		heteroplasmy
chrM_16182_A_AC	4898	188		110	89	4511		5222	1650	1539	1801	232		heteroplasmy
chrM_16182_A_C	1970			85	112	1773		2840	800	489	1204	347		heteroplasmy
chrM_16183_AC_A	7062	160		111		6791		3760	2083	1153	524			heteroplasmy
chrM_16183_A_ACCCC	1657			71	94	1492		2004	571	321	860	252		heteroplasmy
chrM_16183_A_ACCC	1920			83	103	1734		2311	656	385	987	283		heteroplasmy
chrM_16183_A_ACC	4720	113				4607		1074	674	232	168			heteroplasmy
chrM_16183_A_AC	5404			95		5309		1865	1065	508	292			heteroplasmy
chrM_16183_A_C	5892	194			165	5533		5953	1888	1601	1891	461	112	heteroplasmy
chrM_16189_T_C	493					493								heteroplasmy
chrM_16192_C_CT	597	73				524		634	153	481				heteroplasmy
chrM_16192_C_T	992	90				902		957	270	584	103			heteroplasmy
chrM_204_T_C	1130					1130		549	384	165				heteroplasmy
chrM_302_AC_A	538					538		318	209		109			heteroplasmy
chrM_302_A_ACCCC	2520			66	77	2377		1958	994	158	661	145		heteroplasmy
chrM_302_A_ACCC	20671	144	67	333	202	19839	86	9355	6028	828	1968	397	134	heteroplasmy
chrM_302_A_ACC	63779	813	196	1379	462	60678	251	24477	14587	3993	4720	753	424	heteroplasmy
chrM_302_A_AC	68500	958	186	1527	431	65137	261	34135	19340	6639	6667	928	561	heteroplasmy
chrM_513_G_GCA	1597					1597		481	481					heteroplasmy
chrM_567_A_ACCCCCCC	1738					1738		764	482	133	149			heteroplasmy
chrM_567_A_ACCCCCC	4122					4122		1975	1352	276	347			heteroplasmy
chrM_567_A_ACCCCC	5005			99		4906		2353	1640	311	402			heteroplasmy
chrM_567_A_ACCCC	5506			107		5399		2420	1721	302	397			heteroplasmy
chrM_567_A_ACCC	4660					4660		1840	1393	190	257			heteroplasmy
chrM_567_A_ACC	1480					1480		444	444					heteroplasmy
chrM_567_A_AC	813					813		275	275					heteroplasmy
chrM_567_A_C	474					474								heteroplasmy
chrM_955_A_ACC	733					733		282	282					heteroplasmy
chrM_955_A_AC	726					726		267	267					heteroplasmy
chrM_16311_T_C								189	189					heteroplasmy
chrM_513_G_GCACA								266	266					heteroplasmy
chrM_5894_A_ACCCCCCC								224		224				heteroplasmy
chrM_5894_A_ACCCCCCCC								288		288				heteroplasmy
chrM_5894_A_ACCCCCCCCC								288		288				heteroplasmy
chrM_5894_A_ACCCCCCCCCC								281		281				heteroplasmy
chrM_8270_C_CACCCCCTCT								151	151					heteroplasmy
chrM_955_A_ACCC								177	177					heteroplasmy
mtcn	163372	2138	381	3326	958	155998	571							mtdna_copy_number
raw_mtcn	163372	2138	381	3326	958	155998	571							mtdna_copy_number

## Sheet: Table 2
variant	phenotype_id	meta_pops	BETA	SE	Pvalue	Q	Pvalue_het	N	AF_Allele2
10:12698439:C:T	chrM_567_A_ACCCCC	CSA,EUR	-0.75984	0.13858	4.1824e-08	NA	NA	4906	0.99388
10:30588203:T:C	chrM_302_A_AC	AFR,AMR,CSA,EAS,EUR,MID	0.026681	0.0048911	4.897e-08	2.2026	0.82046	68500	0.47347
10:3445668:C:T	chrM_302_A_ACC	AFR,AMR,CSA,EAS,EUR,MID	-0.028476	0.0051371	2.9709e-08	3.512	0.62157	63779	0.41154
10:60145597:G:C	chrM_302_A_ACC	AFR,AMR,CSA,EAS,EUR,MID	-0.035476	0.0051013	3.5438e-12	3.0347	0.69464	63779	0.58524
10:60145597:G:C	chrM_302_A_AC	AFR,AMR,CSA,EAS,EUR,MID	0.04097	0.0049299	9.5264e-17	1.8737	0.86633	68500	0.58863
14:20936231:T:TA	chrM_16179_CAA_C	CSA,EAS,EUR	-0.22578	0.037834	2.4083e-09	0.41979	0.81067	1874	0.77653
14:20936231:T:TA	chrM_16182_A_ACC	AFR,CSA,EAS,EUR	-0.22121	0.026809	1.5675e-16	0.68586	0.87653	3829	0.76128
14:20936231:T:TA	chrM_16182_A_AC	AFR,CSA,EAS,EUR	-0.16815	0.024159	3.3975e-12	1.4938	0.6837	4898	0.76709
14:20938251:A:C	chrM_16179_CA_C	AFR,CSA,EAS,EUR	0.20627	0.023768	4.0095e-18	5.1791	0.15914	4847	0.78048
14:20938251:A:C	chrM_16182_A_C	CSA,EAS,EUR	0.24029	0.038013	2.5926e-10	1.7896	0.4087	1970	0.76371
14:20938251:A:C	chrM_16183_AC_A	AFR,CSA,EUR	0.24564	0.019054	4.995e-38	6.2218	0.044561	7062	0.76069
14:20938251:A:C	chrM_16183_A_ACCCC	CSA,EAS,EUR	-0.2409	0.037861	1.9824e-10	0.24523	0.62045	1586	0.75252
14:20938251:A:C	chrM_16183_A_ACC	AFR,EUR	-0.1802	0.023015	4.8882e-15	0.29232	0.58874	4720	0.7321
14:20938251:A:C	chrM_16183_A_AC	CSA,EUR	-0.1337	0.021822	8.963e-10	1.1122	0.2916	5404	0.74408
14:20938251:A:C	chrM_567_A_ACCCCCCC	EUR	-0.35155	0.036477	5.5523e-22	NA	NA	1738	0.70771
14:20938251:A:C	chrM_567_A_ACCCCCC	EUR	-0.23167	0.024797	9.4004e-21	NA	NA	4122	0.74976
14:20938251:A:C	chrM_567_A_ACCCC	CSA,EUR	0.17979	0.021954	2.6271e-16	4.1325	0.042068	5506	0.75663
14:20938251:A:C	chrM_955_A_AC	EUR	0.45748	0.060547	4.1653e-14	NA	NA	726	0.76309
17:29206433:G:A	chrM_302_A_AC	AFR,AMR,CSA,EAS,EUR,MID	-0.049522	0.0085946	8.3118e-09	1.389	0.92551	68500	0.90892
17:62476451:C:G	chrM_16179_CAA_C	CSA,EAS,EUR	-1.0123	0.16047	2.8173e-10	NA	NA	1687	0.98758
17:62476451:C:G	chrM_16182_A_ACC	AFR,CSA,EAS,EUR	-0.90512	0.1072	3.0836e-17	NA	NA	3523	0.98693
17:62476451:C:G	chrM_16183_AC_A	AFR,CSA,EUR	0.69084	0.088457	5.7234e-15	NA	NA	6791	0.99013
17:62476451:C:G	chrM_16183_A_AC	CSA,EUR	-0.9337	0.090278	4.5232e-25	NA	NA	5309	0.98723
17:62476451:C:G	chrM_16183_A_C	AFR,EAS,EUR	0.56538	0.099517	1.337e-08	NA	NA	5533	0.98966
17:62502435:A:G	chrM_302_A_ACC	AFR,AMR,CSA,EAS,EUR,MID	-0.031879	0.0054265	4.2377e-09	5.3786	0.37145	63779	0.6833
17:62502435:A:G	chrM_302_A_AC	AFR,AMR,CSA,EAS,EUR,MID	0.030089	0.0052515	1.0069e-08	1.702	0.88865	68500	0.68727
19:5705489:G:T	chrM_302_A_AC	AFR,AMR,CSA,EAS,EUR,MID	0.061672	0.0081709	4.4275e-14	5.2467	0.1546	67808	0.89752
19:619772:G:C	chrM_16183_A_ACC	AFR,EUR	-0.12725	0.020479	5.1718e-10	0.48897	0.48439	4720	0.52338
19:631028:A:G	chrM_16183_AC_A	AFR,CSA,EUR	0.10415	0.016448	2.4182e-10	0.50968	0.77504	7062	0.51716
1:20915418:C:G	chrM_302_A_AC	AFR,AMR,CSA,EAS,EUR,MID	-0.02921	0.0049058	2.6126e-09	2.9218	0.71204	68500	0.57571
1:2540208:GCA:G	chrM_16183_A_AC	CSA,EUR	-0.76076	0.13748	3.1372e-08	NA	NA	5309	0.99497
20:17920275:CCCA:C	chrM_16183_A_AC	CSA,EUR	-0.13234	0.020045	4.0534e-11	1.7819	0.18192	5404	0.3305
20:17921485:C:T	chrM_302_A_AC	AFR,AMR,CSA,EAS,EUR,MID	0.031905	0.0051334	5.129e-10	1.4552	0.91818	68500	0.33532
20:17968871:C:T	chrM_302_A_AC	AFR,AMR,CSA,EAS,EUR,MID	0.12013	0.019269	4.5301e-10	NA	NA	65137	0.98343
22:43528240:G:A	chrM_302_A_ACC	AFR,AMR,CSA,EAS,EUR,MID	0.05499	0.0053554	9.8154e-25	2.9414	0.70903	63779	0.33209
22:43529314:G:C	chrM_302_A_AC	AFR,AMR,CSA,EAS,EUR,MID	-0.074211	0.0051981	3.0721e-46	3.1272	0.68039	68500	0.32548
22:50944163:G:A	chrM_567_A_ACCCCCC	EUR	-0.12298	0.022314	3.5647e-08	NA	NA	4122	0.38587
2:74161881:C:CA	chrM_16183_AC_A	AFR,CSA,EUR	-0.14128	0.017584	9.4223e-16	2.3574	0.30768	7062	0.47324
2:74166053:G:A	chrM_16179_CA_C	AFR,CSA,EAS,EUR	-0.47226	0.057476	2.0907e-16	NA	NA	4428	0.96771
2:74166053:G:A	chrM_16182_A_ACC	AFR,CSA,EAS,EUR	0.44962	0.07491	1.9466e-09	NA	NA	3523	0.97516
2:74166053:G:A	chrM_16182_A_AC	AFR,CSA,EAS,EUR	0.38037	0.063257	1.8206e-09	NA	NA	4511	0.97251
2:74166053:G:A	chrM_16183_AC_A	AFR,CSA,EUR	-0.69944	0.047621	7.7401e-49	NA	NA	6791	0.96937
2:74166053:G:A	chrM_16183_A_ACC	AFR,EUR	0.39826	0.068365	5.6962e-09	NA	NA	4607	0.97743
2:74166053:G:A	chrM_567_A_ACCCCCC	EUR	0.40155	0.067197	2.2914e-09	NA	NA	4122	0.97295
2:74169128:C:G	chrM_16179_CA_C	AFR,CSA,EAS,EUR	-0.46261	0.068861	1.8425e-11	NA	NA	4428	0.97818
2:74177777:A:G	chrM_16182_A_ACC	AFR,CSA,EAS,EUR	0.47376	0.082361	8.8109e-09	NA	NA	3523	0.98027
2:74177777:A:G	chrM_16183_AC_A	AFR,CSA,EUR	-0.57629	0.055435	2.5906e-25	NA	NA	6791	0.97769
3:111698638:AT:A	chrM_302_A_ACC	AFR,AMR,CSA,EAS,EUR,MID	-0.042353	0.0061838	7.4398e-12	2.8771	0.71892	63779	0.793
3:111698638:AT:A	chrM_302_A_AC	AFR,AMR,CSA,EAS,EUR,MID	0.041192	0.0059941	6.3267e-12	3.1516	0.67662	68500	0.79557
7:135311120:G:A	chrM_955_A_AC	EUR	-0.35244	0.052898	2.6897e-11	NA	NA	726	0.5082
7:141224952:A:G	chrM_302_A_AC	AFR,AMR,CSA,EAS,EUR,MID	0.027262	0.0048318	1.6781e-08	1.5657	0.90536	68500	0.49593
7:141336974:G:A	chrM_302_A_ACC	AFR,AMR,CSA,EAS,EUR,MID	0.051113	0.0071749	1.0493e-12	6.4762	0.2626	63779	0.85718
7:141387528:A:G	chrM_302_A_AC	AFR,AMR,CSA,EAS,EUR,MID	-0.0621	0.0071522	3.8666e-18	0.45689	0.97756	68069	0.86528
7:141437510:T:C	chrM_302_A_AC	AFR,AMR,CSA,EAS,EUR,MID	0.071805	0.010657	1.6075e-11	6.1602	0.1875	68314	0.94456
7:141442213:G:A	chrM_16183_A_ACC	AFR,EUR	0.14243	0.019988	1.0347e-12	5.1378e-05	0.99428	4720	0.53595
7:141444414:G:C	chrM_16182_A_C	CSA,EAS,EUR	-0.20898	0.033011	2.4417e-10	0.49877	0.77928	1970	0.49555
7:141455695:C:T	chrM_16179_CAA_C	CSA,EAS,EUR	0.23241	0.032782	1.3467e-12	0.047223	0.97666	1874	0.5329
7:141455695:C:T	chrM_16183_A_ACCCC	CSA,EAS,EUR	0.27612	0.033243	9.8806e-17	0.093157	0.95449	1657	0.53322
7:141462045:G:A	chrM_302_A_AC	AFR,AMR,CSA,EAS,EUR,MID	0.10741	0.0048453	6.94e-109	2.6441	0.75465	68500	0.51654
7:141479342:ATT:A	chrM_302_A_ACC	AFR,AMR,CSA,EAS,EUR,MID	-0.08192	0.0050558	4.7914e-59	13.881	0.016385	63779	0.50519
7:141504747:CA:C	chrM_16183_A_AC	CSA,EUR	0.15918	0.018966	4.7323e-17	2.6021	0.10672	5404	0.51991
7:141573946:T:G	chrM_302_A_ACC	AFR,AMR,CSA,EAS,EUR,MID	0.05673	0.010255	3.171e-08	4.9498	0.29249	63317	0.93243
7:141573946:T:G	chrM_302_A_AC	AFR,AMR,CSA,EAS,EUR,MID	-0.056918	0.009788	6.0609e-09	1.3094	0.85979	68069	0.93093
7:141597721:T:C	chrM_302_A_AC	AFR,AMR,CSA,EAS,EUR,MID	-0.063176	0.010276	7.8363e-10	3.8823	0.048797	66664	0.94038
7:141648530:A:G	chrM_302_A_AC	AFR,AMR,CSA,EAS,EUR,MID	0.071517	0.0099842	7.8878e-13	1.2753	0.52852	66925	0.9347
7:141677469:GGTTT:G	chrM_302_A_AC	AFR,AMR,CSA,EAS,EUR,MID	0.042926	0.0057073	5.4246e-14	16.887	0.0047184	68500	0.6991
7:20487641:T:G	chrM_302_A_AC	AFR,AMR,CSA,EAS,EUR,MID	-0.0271	0.0048813	2.8288e-08	2.239	0.81518	68500	0.51963
X:65263822:C:T	chrM_302_A_AC	AFR,AMR,CSA,EAS,EUR,MID	-0.034486	0.0060273	1.0552e-08	2.7473	0.60097	68069	0.86591
10:102613616:C:T	mtcn	AFR,AMR,CSA,EAS,EUR,MID	0.14786	0.025405	5.871e-09	1.6309	0.20158	159324	0.99444
10:102613616:C:T	raw_mtcn	AFR,AMR,CSA,EAS,EUR,MID	0.14153	0.025195	1.938e-08	0.63267	0.42638	159324	0.99444
10:102648765:A:G	mtcn	AFR,AMR,CSA,EAS,EUR,MID	0.030314	0.0039513	1.6936e-14	1.2143	0.9435	163372	0.72394
10:102648765:A:G	raw_mtcn	AFR,AMR,CSA,EAS,EUR,MID	0.027433	0.0039187	2.5525e-12	3.3553	0.64538	163372	0.72394
10:102752345:T:G	mtcn	AFR,AMR,CSA,EAS,EUR,MID	0.16581	0.013069	6.9409e-37	2.6991	0.60937	162414	0.98118
10:102752345:T:G	raw_mtcn	AFR,AMR,CSA,EAS,EUR,MID	0.15339	0.012931	1.8626e-32	0.72525	0.94818	162414	0.98118
10:104337938:G:A	raw_mtcn	AFR,AMR,CSA,EAS,EUR,MID	-0.028544	0.0037515	2.771e-14	7.7597	0.16999	163372	0.68057
10:104358178:G:T	mtcn	AFR,AMR,CSA,EAS,EUR,MID	-0.039051	0.0040768	9.817e-22	3.7781	0.58179	163372	0.75301
10:59752882:T:A	mtcn	AFR,AMR,CSA,EAS,EUR,MID	0.021223	0.0035564	2.4107e-09	2.5711	0.76575	163372	0.45169
10:59752882:T:A	raw_mtcn	AFR,AMR,CSA,EAS,EUR,MID	0.020626	0.003528	5.0246e-09	3.8252	0.57485	163372	0.45169
10:59855400:A:C	mtcn	AFR,AMR,CSA,EAS,EUR,MID	0.019998	0.003529	1.4545e-08	6.4533	0.26458	163372	0.50978
10:60079516:C:T	mtcn	AFR,AMR,CSA,EAS,EUR,MID	-0.039509	0.0050533	5.3505e-15	3.3038	0.65327	163372	0.853
10:60079516:C:T	raw_mtcn	AFR,AMR,CSA,EAS,EUR,MID	-0.033888	0.005011	1.3542e-11	1.0249	0.96053	163372	0.853
10:60087772:A:AGCAGCATT	mtcn	AFR,AMR,CSA,EAS,EUR,MID	-0.071458	0.012388	8.0023e-09	5.5296	0.23714	162414	0.9777
10:60121414:A:G	mtcn	AFR,AMR,CSA,EAS,EUR,MID	0.028465	0.0052026	4.4683e-08	4.4585	0.3475	162414	0.86823
10:60140675:C:A	mtcn	AFR,AMR,CSA,EAS,EUR,MID	0.1294	0.017615	2.0429e-13	1.2438	0.53692	160282	0.9892
10:60140675:C:A	raw_mtcn	AFR,AMR,CSA,EAS,EUR,MID	0.11903	0.017536	1.1378e-11	1.6871	0.43017	160282	0.9892
10:60145079:A:G	mtcn	AFR,AMR,CSA,EAS,EUR,MID	-0.07441	0.0035822	7.7031e-96	4.8928	0.4291	163372	0.58199
10:60145079:A:G	raw_mtcn	AFR,AMR,CSA,EAS,EUR,MID	-0.060974	0.0035528	5.0866e-66	4.5968	0.46704	163372	0.58199
10:60153680:T:C	mtcn	AFR,AMR,CSA,EAS,EUR,MID	-0.099879	0.011029	1.3478e-19	1.1202	0.77219	162033	0.97338
10:60159859:T:C	mtcn	AFR,AMR,CSA,EAS,EUR,MID	-0.093242	0.0070396	4.8008e-40	0.77658	0.85506	160276	0.93216
10:60159859:T:C	raw_mtcn	AFR,AMR,CSA,EAS,EUR,MID	-0.072763	0.0069825	1.991e-25	0.67434	0.87922	160276	0.93216
10:60166809:A:C	raw_mtcn	AFR,AMR,CSA,EAS,EUR,MID	-0.078428	0.010282	2.3862e-14	3.4107	0.49158	162414	0.96878
10:60221006:C:T	mtcn	AFR,AMR,CSA,EAS,EUR,MID	0.058354	0.0087379	2.418e-11	2.5803	0.27522	159705	0.95719
10:60221006:C:T	raw_mtcn	AFR,AMR,CSA,EAS,EUR,MID	0.053976	0.0086705	4.809e-10	1.273	0.52913	159705	0.95719
10:65048306:C:A	mtcn	AFR,AMR,CSA,EAS,EUR,MID	0.051006	0.0035708	2.7565e-46	1.2603	0.93896	163372	0.58517
10:65048306:C:A	raw_mtcn	AFR,AMR,CSA,EAS,EUR,MID	0.035627	0.0035414	8.2931e-24	0.85686	0.97327	163372	0.58517
10:65166670:T:C	mtcn	AFR,AMR,CSA,EAS,EUR,MID	-0.032659	0.0055221	3.3348e-09	4.5818	0.33296	162414	0.88489
10:99073972:C:CCAGGTTCAAGCGAT	raw_mtcn	AFR,AMR,CSA,EAS,EUR,MID	0.028231	0.0035984	4.3175e-15	1.8858	0.86471	163372	0.4239
11:119016361:T:C	raw_mtcn	AFR,AMR,CSA,EAS,EUR,MID	-0.037579	0.0064439	5.4881e-09	4.1315	0.53064	163372	0.91868
11:309127:A:G	raw_mtcn	AFR,AMR,CSA,EAS,EUR,MID	0.023588	0.0037286	2.5107e-10	1.904	0.86227	163372	0.67029
11:3859856:T:A	mtcn	AFR,AMR,CSA,EAS,EUR,MID	-0.025424	0.003951	1.235e-10	4.7426	0.44809	163372	0.71863
11:3888497:G:A	mtcn	AFR,AMR,CSA,EAS,EUR,MID	0.022212	0.0038718	9.6489e-09	1.1536	0.94925	163372	0.70652
11:4115974:C:A	mtcn	AFR,AMR,CSA,EAS,EUR,MID	-0.036221	0.0039942	1.2077e-19	4.4343	0.48873	163372	0.73569
11:4115974:C:A	raw_mtcn	AFR,AMR,CSA,EAS,EUR,MID	-0.033327	0.0039628	4.1056e-17	3.5601	0.61431	163372	0.73569
11:9732956:C:G	raw_mtcn	AFR,AMR,CSA,EAS,EUR,MID	0.022698	0.0037811	1.9366e-09	6.0713	0.29935	163372	0.68954
12:109475012:G:T	raw_mtcn	AFR,AMR,CSA,EAS,EUR,MID	0.022402	0.0035472	2.6924e-10	0.72005	0.98185	163372	0.41863
12:120109284:AGGCACCTCTTCACAGGAC:A	mtcn	AFR,AMR,CSA,EAS,EUR,MID	-0.042579	0.0065732	9.3171e-11	1.4434	0.83662	162414	0.92093
12:120109284:AGGCACCTCTTCACAGGAC:A	raw_mtcn	AFR,AMR,CSA,EAS,EUR,MID	-0.040233	0.0065201	6.7986e-10	2.6847	0.61189	162414	0.92093
12:122216910:A:G	raw_mtcn	AFR,AMR,CSA,EAS,EUR,MID	-0.034361	0.0053792	1.6831e-10	8.3497	0.13799	163372	0.86916
12:27867727:G:A	mtcn	AFR,AMR,CSA,EAS,EUR,MID	0.034699	0.0047169	1.8915e-13	8.2432	0.14333	163372	0.83355
12:27895033:T:C	raw_mtcn	AFR,AMR,CSA,EAS,EUR,MID	0.032618	0.0047218	4.9158e-12	4.4195	0.49072	163372	0.83674
12:54596797:G:A	mtcn	AFR,AMR,CSA,EAS,EUR,MID	0.021386	0.0037585	1.2693e-08	3.0494	0.69237	163372	0.58424
12:54596797:G:A	raw_mtcn	AFR,AMR,CSA,EAS,EUR,MID	0.020994	0.0037278	1.7836e-08	3.0967	0.68508	163372	0.58424
12:54685880:C:T	mtcn	AFR,AMR,CSA,EAS,EUR,MID	0.06121	0.0070331	3.2286e-18	0.59856	0.89676	160276	0.9319
12:54685880:C:T	raw_mtcn	AFR,AMR,CSA,EAS,EUR,MID	0.045991	0.0069759	4.3153e-11	1.1715	0.75985	160276	0.9319
12:54723028:G:A	raw_mtcn	AFR,AMR,CSA,EAS,EUR,MID	-0.035756	0.0035374	5.0862e-24	3.002	0.69967	163372	0.52788
12:54729872:T:C	mtcn	AFR,AMR,CSA,EAS,EUR,MID	-0.050839	0.003566	4.0861e-46	2.333	0.8014	163372	0.53797
12:54778823:G:A	mtcn	AFR,AMR,CSA,EAS,EUR,MID	0.021612	0.0035607	1.2824e-09	5.0879	0.40525	163372	0.44418
14:101181189:G:A	raw_mtcn	AFR,AMR,CSA,EAS,EUR,MID	0.035702	0.0051322	3.4921e-12	1.9152	0.86075	163372	0.86647
14:20925154:T:G	mtcn	AFR,AMR,CSA,EAS,EUR,MID	0.020577	0.0035254	5.3246e-09	6.7376	0.2409	163372	0.5265
14:20938251:A:C	mtcn	AFR,AMR,CSA,EAS,EUR,MID	-0.029668	0.0040899	4.0486e-13	2.8689	0.72019	163372	0.7558
14:20939589:G:T	raw_mtcn	AFR,AMR,CSA,EAS,EUR,MID	-0.026689	0.0040211	3.1934e-11	0.95137	0.96639	163372	0.7442
14:65560024:TA:T	mtcn	AFR,AMR,CSA,EAS,EUR,MID	-0.019859	0.0035804	2.9134e-08	2.9298	0.71081	163372	0.58099
16:88535591:C:T	raw_mtcn	AFR,AMR,CSA,EAS,EUR,MID	0.021572	0.0037842	1.1941e-08	1.2886	0.9361	163372	0.67741
16:9047162:G:C	raw_mtcn	AFR,AMR,CSA,EAS,EUR,MID	0.024537	0.0044488	3.4773e-08	1.7531	0.88214	163372	0.80883
17:17705424:A:G	mtcn	AFR,AMR,CSA,EAS,EUR,MID	-0.05722	0.0099655	9.3658e-09	1.0093	0.31507	159324	0.96724
17:18073643:TTTTTA:T	mtcn	AFR,AMR,CSA,EAS,EUR,MID	-0.020059	0.0035947	2.4034e-08	1.9945	0.8499	163372	0.41194
17:18187621:T:C	raw_mtcn	AFR,AMR,CSA,EAS,EUR,MID	-0.030271	0.0035204	8.0623e-18	3.256	0.66058	163372	0.56876
17:18199150:G:A	mtcn	AFR,AMR,CSA,EAS,EUR,MID	0.028238	0.0041	5.6897e-12	1.5362	0.90885	163372	0.75632
17:18245603:C:G	mtcn	AFR,AMR,CSA,EAS,EUR,MID	-0.049765	0.0055403	2.6501e-19	2.8438	0.72405	163372	0.8856
17:37992281:C:T	raw_mtcn	AFR,AMR,CSA,EAS,EUR,MID	-0.027668	0.0037233	1.0768e-13	1.1458	0.94997	163372	0.67005
17:38113930:G:A	raw_mtcn	AFR,AMR,CSA,EAS,EUR,MID	-0.051617	0.0094659	4.953e-08	3.4933e-07	0.99953	159324	0.96005
17:38126395:G:T	raw_mtcn	AFR,AMR,CSA,EAS,EUR,MID	0.044527	0.0060357	1.6167e-13	1.1602	0.88461	162414	0.90522
17:38150613:C:A	raw_mtcn	AFR,AMR,CSA,EAS,EUR,MID	-0.051946	0.0034885	3.7935e-50	1.0166	0.96122	163372	0.46018
17:38246875:G:GT	raw_mtcn	AFR,AMR,CSA,EAS,EUR,MID	-0.025138	0.0036519	5.847e-12	1.5478	0.90748	163372	0.6175
17:38254689:T:C	raw_mtcn	AFR,AMR,CSA,EAS,EUR,MID	0.025347	0.0041855	1.3953e-09	6.2051	0.28677	163372	0.75484
17:56345363:C:T	raw_mtcn	AFR,AMR,CSA,EAS,EUR,MID	0.091727	0.015614	4.2322e-09	NA	NA	155998	0.9868
17:62476451:C:G	mtcn	AFR,AMR,CSA,EAS,EUR,MID	-0.10038	0.017754	1.5692e-08	6.0929e-05	0.99377	159324	0.98846
17:62476451:C:G	raw_mtcn	AFR,AMR,CSA,EAS,EUR,MID	-0.099956	0.017606	1.3682e-08	0.063864	0.80049	159324	0.98846
17:79654285:G:A	mtcn	AFR,AMR,CSA,EAS,EUR,MID	-0.045781	0.0051435	5.5519e-19	3.4107	0.49158	162414	0.86421
17:79655232:G:A	raw_mtcn	AFR,AMR,CSA,EAS,EUR,MID	-0.033309	0.0045866	3.8042e-13	1.3606	0.92857	163372	0.82128
18:42107662:C:T	mtcn	AFR,AMR,CSA,EAS,EUR,MID	-0.038102	0.0053758	1.3649e-12	2.4905	0.77792	163372	0.87708
18:42107662:C:T	raw_mtcn	AFR,AMR,CSA,EAS,EUR,MID	-0.03341	0.0053332	3.7377e-10	1.5987	0.90141	163372	0.87708
18:67523260:A:G	raw_mtcn	AFR,AMR,CSA,EAS,EUR,MID	0.026589	0.0034912	2.6138e-14	0.79486	0.97736	163372	0.52318
19:10642931:C:T	raw_mtcn	AFR,AMR,CSA,EAS,EUR,MID	-0.029208	0.0050098	5.5382e-09	2.6057	0.7605	163372	0.85654
19:1219702:G:A	raw_mtcn	AFR,AMR,CSA,EAS,EUR,MID	0.02332	0.0042312	3.5598e-08	1.6152	0.89941	163372	0.77546
19:17392629:G:A	mtcn	AFR,AMR,CSA,EAS,EUR,MID	-0.041445	0.0059507	3.2927e-12	5.3947	0.36963	163372	0.90186
19:17392629:G:A	raw_mtcn	AFR,AMR,CSA,EAS,EUR,MID	-0.034373	0.0058988	5.641e-09	4.4378	0.48825	163372	0.90186
19:17422036:A:G	mtcn	AFR,AMR,CSA,EAS,EUR,MID	0.028679	0.0045635	3.2894e-10	2.4465	0.78453	163372	0.81894
19:3179884:G:T	raw_mtcn	AFR,AMR,CSA,EAS,EUR,MID	-0.13498	0.021117	1.6337e-10	2.48	0.1153	159324	0.99302
19:44153100:A:G	raw_mtcn	AFR,AMR,CSA,EAS,EUR,MID	-0.03251	0.0048391	1.838e-11	9.8267	0.080298	163372	0.84784
19:45423944:C:T	raw_mtcn	AFR,AMR,CSA,EAS,EUR,MID	-0.071816	0.012303	5.3053e-09	2.3522	0.30848	159895	0.97774
19:5396107:T:C	mtcn	AFR,AMR,CSA,EAS,EUR,MID	-0.12123	0.02061	4.0577e-09	0.083005	0.77327	159324	0.99214
19:5454763:C:A	mtcn	AFR,AMR,CSA,EAS,EUR,MID	0.040565	0.0067285	1.651e-09	8.8414	0.11556	163372	0.076721
19:5476683:C:A	mtcn	AFR,AMR,CSA,EAS,EUR,MID	0.019693	0.0035817	3.836e-08	2.6963	0.74669	163372	0.52121
19:5477883:T:C	raw_mtcn	AFR,AMR,CSA,EAS,EUR,MID	0.022642	0.0040635	2.517e-08	5.1998	0.39199	163372	0.24201
19:5510412:A:G	mtcn	AFR,AMR,CSA,EAS,EUR,MID	0.025985	0.0037421	3.8072e-12	8.8714	0.1143	163372	0.42061
19:5510412:A:G	raw_mtcn	AFR,AMR,CSA,EAS,EUR,MID	0.024554	0.0037112	3.6837e-11	6.0185	0.30442	163372	0.42061
19:5518935:A:AG	mtcn	AFR,AMR,CSA,EAS,EUR,MID	0.026783	0.0035858	8.0712e-14	3.4712	0.62775	163372	0.41124
19:5518935:A:AG	raw_mtcn	AFR,AMR,CSA,EAS,EUR,MID	0.022215	0.0035562	4.1875e-10	2.6843	0.74851	163372	0.41124
19:5534286:G:T	raw_mtcn	AFR,AMR,CSA,EAS,EUR,MID	0.022605	0.0036315	4.8253e-10	4.7034	0.45314	163372	0.61708
19:5536420:G:A	mtcn	AFR,AMR,CSA,EAS,EUR,MID	0.024746	0.0036271	8.9382e-12	5.4673	0.36154	163372	0.61284
19:5554321:G:A	mtcn	AFR,AMR,CSA,EAS,EUR,MID	0.023317	0.0035336	4.1494e-11	5.0482	0.41003	163372	0.53734
19:55544203:C:A	mtcn	AFR,AMR,CSA,EAS,EUR,MID	0.027323	0.0048515	1.782e-08	1.5577	0.90632	163372	0.15768
19:55544203:C:A	raw_mtcn	AFR,AMR,CSA,EAS,EUR,MID	0.026392	0.0048103	4.1e-08	1.4101	0.92321	163372	0.15768
19:55700842:T:C	raw_mtcn	AFR,AMR,CSA,EAS,EUR,MID	0.027363	0.0041575	4.6588e-11	3.5132	0.62139	163372	0.76143
19:5598458:G:A	mtcn	AFR,AMR,CSA,EAS,EUR,MID	0.1557	0.019309	7.4068e-16	NA	NA	155998	0.0099145
19:5598458:G:A	raw_mtcn	AFR,AMR,CSA,EAS,EUR,MID	0.1305	0.019148	9.4193e-12	NA	NA	155998	0.0099145
19:5705617:T:C	raw_mtcn	AFR,AMR,CSA,EAS,EUR,MID	-0.023658	0.0038084	5.2279e-10	4.0513	0.54206	163372	0.30454
19:5711930:C:T	mtcn	AFR,AMR,CSA,EAS,EUR,MID	-0.13704	0.0061589	1.1023e-109	1.7736	0.77731	162414	0.90515
19:5711930:C:T	raw_mtcn	AFR,AMR,CSA,EAS,EUR,MID	-0.12057	0.0061082	9.8995e-87	2.9161	0.57196	162414	0.90515
19:5728367:CA:C	raw_mtcn	AFR,AMR,CSA,EAS,EUR,MID	-0.023793	0.0037382	1.9546e-10	6.4171	0.26772	163372	0.45577
19:5737557:CA:C	raw_mtcn	AFR,AMR,CSA,EAS,EUR,MID	-0.033501	0.0037503	4.1562e-19	10.108	0.072226	163372	0.45364
19:5742579:G:T	mtcn	AFR,AMR,CSA,EAS,EUR,MID	-0.034164	0.0035472	5.8922e-22	4.0554	0.54147	163372	0.51785
19:5751430:A:T	mtcn	AFR,AMR,CSA,EAS,EUR,MID	-0.021958	0.0038717	1.4161e-08	0.99626	0.96287	163372	0.44102
19:5755210:C:T	mtcn	AFR,AMR,CSA,EAS,EUR,MID	-0.10505	0.015376	8.3786e-12	0.074272	0.78521	159324	0.98573
19:5755210:C:T	raw_mtcn	AFR,AMR,CSA,EAS,EUR,MID	-0.095396	0.015249	3.9495e-10	1.7911	0.18079	159324	0.98573
19:5800981:C:T	mtcn	AFR,AMR,CSA,EAS,EUR,MID	-0.079825	0.010589	4.7509e-14	NA	NA	155998	0.97064
19:5800981:C:T	raw_mtcn	AFR,AMR,CSA,EAS,EUR,MID	-0.074885	0.010501	9.9304e-13	NA	NA	155998	0.97064
1:12042261:A:G	mtcn	AFR,AMR,CSA,EAS,EUR,MID	0.03148	0.0035333	5.1339e-19	3.4385	0.63272	163372	0.52348
1:12042261:A:G	raw_mtcn	AFR,AMR,CSA,EAS,EUR,MID	0.035023	0.0035047	1.6314e-23	2.3813	0.79425	163372	0.52348
1:159174683:T:C	raw_mtcn	AFR,AMR,CSA,EAS,EUR,MID	-0.27575	0.036778	6.4962e-14	27.783	4.0343e-06	159088	0.98512
1:159175494:C:T	raw_mtcn	AFR,AMR,CSA,EAS,EUR,MID	-0.094649	0.015476	9.6151e-10	1.0188	0.3128	159324	0.98696
1:161186303:G:A	raw_mtcn	AFR,AMR,CSA,EAS,EUR,MID	-0.038132	0.0057045	2.3169e-11	9.5059	0.09051	163372	0.89597
1:161623025:G:C	mtcn	AFR,AMR,CSA,EAS,EUR,MID	-0.03024	0.0055345	4.6556e-08	2.4237	0.65835	162414	0.88068
1:161623025:G:C	raw_mtcn	AFR,AMR,CSA,EAS,EUR,MID	-0.034437	0.0054892	3.5301e-10	4.7617	0.31264	162414	0.88068
1:240131920:C:G	mtcn	AFR,AMR,CSA,EAS,EUR,MID	-0.68049	0.12	1.4237e-08	NA	NA	2138	0.98
1:2996602:T:C	mtcn	AFR,AMR,CSA,EAS,EUR,MID	-0.027895	0.0041873	2.7035e-11	0.98412	0.96384	163372	0.23555
1:2996602:T:C	raw_mtcn	AFR,AMR,CSA,EAS,EUR,MID	-0.028636	0.0041521	5.322e-12	0.76321	0.97932	163372	0.23555
1:36943916:C:G	raw_mtcn	AFR,AMR,CSA,EAS,EUR,MID	-0.02729	0.0035416	1.3022e-14	2.387	0.7934	163372	0.42094
1:66069781:A:G	raw_mtcn	AFR,AMR,CSA,EAS,EUR,MID	0.02806	0.0050023	2.0296e-08	7.0039	0.22035	163372	0.85435
1:66111767:T:A	raw_mtcn	AFR,AMR,CSA,EAS,EUR,MID	-0.023049	0.0037436	7.4115e-10	3.7651	0.5837	163372	0.65319
20:1551485:C:T	raw_mtcn	AFR,AMR,CSA,EAS,EUR,MID	-0.022497	0.0036611	8.0066e-10	1.5897	0.90249	163372	0.34947
20:1791920:T:G	raw_mtcn	AFR,AMR,CSA,EAS,EUR,MID	0.020306	0.0036106	1.8664e-08	5.0973	0.40413	163372	0.39435
20:1796461:G:T	raw_mtcn	AFR,AMR,CSA,EAS,EUR,MID	-0.01978	0.0035677	2.9512e-08	4.8124	0.4392	163372	0.59875
20:1814266:A:G	raw_mtcn	AFR,AMR,CSA,EAS,EUR,MID	0.063603	0.010621	2.1174e-09	0.018083	0.89303	159324	0.97182
20:1818613:T:C	raw_mtcn	AFR,AMR,CSA,EAS,EUR,MID	-0.035881	0.0036059	2.5082e-23	6.1994	0.2873	163372	0.52616
20:1920578:C:T	mtcn	AFR,AMR,CSA,EAS,EUR,MID	0.025914	0.0037559	5.2116e-12	2.3858	0.79359	163372	0.65889
20:1924127:G:A	raw_mtcn	AFR,AMR,CSA,EAS,EUR,MID	0.048629	0.0039233	2.7823e-35	4.7161	0.4515	163372	0.72336
20:1926972:T:C	raw_mtcn	AFR,AMR,CSA,EAS,EUR,MID	0.027209	0.0049373	3.5725e-08	5.7737	0.32886	163372	0.85016
20:1945406:T:C	raw_mtcn	AFR,AMR,CSA,EAS,EUR,MID	0.028524	0.0045655	4.1655e-10	1.5102	0.91189	163372	0.8131
20:43276688:A:G	mtcn	AFR,AMR,CSA,EAS,EUR,MID	0.022547	0.003959	1.2328e-08	5.782	0.32801	163372	0.7228
20:57597970:A:C	mtcn	AFR,AMR,CSA,EAS,EUR,MID	-0.071583	0.0080687	7.2005e-19	4.5912	0.46777	163372	0.95002
21:36416840:T:C	mtcn	AFR,AMR,CSA,EAS,EUR,MID	-0.024131	0.0043911	3.8988e-08	5.8809	0.31799	163372	0.79976
21:44275979:T:C	mtcn	AFR,AMR,CSA,EAS,EUR,MID	0.021804	0.0037604	6.6926e-09	5.8426	0.32184	163372	0.66212
21:44323720:C:T	mtcn	AFR,AMR,CSA,EAS,EUR,MID	0.10863	0.007457	4.5565e-48	2.9952	0.55863	161234	0.9404
21:44323720:C:T	raw_mtcn	AFR,AMR,CSA,EAS,EUR,MID	0.095391	0.0073988	4.9472e-38	2.5787	0.6306	161234	0.9404
21:44365024:C:T	mtcn	AFR,AMR,CSA,EAS,EUR,MID	-0.020491	0.0035311	6.514e-09	3.3997	0.63861	163372	0.49913
21:44449341:C:T	raw_mtcn	AFR,AMR,CSA,EAS,EUR,MID	-0.021303	0.0036282	4.3181e-09	8.2655	0.1422	163372	0.59686
22:43529314:G:C	mtcn	AFR,AMR,CSA,EAS,EUR,MID	-0.047859	0.0037658	5.283e-37	1.0969	0.95438	163372	0.32927
22:43529314:G:C	raw_mtcn	AFR,AMR,CSA,EAS,EUR,MID	-0.040429	0.0037355	2.6844e-27	1.1616	0.94851	163372	0.32927
22:50619907:A:G	mtcn	AFR,AMR,CSA,EAS,EUR,MID	0.039066	0.0068636	1.2574e-08	5.6411	0.22761	162414	0.9285
22:50619907:A:G	raw_mtcn	AFR,AMR,CSA,EAS,EUR,MID	0.046612	0.0068071	7.5101e-12	4.5319	0.33878	162414	0.9285
22:50656109:A:C	raw_mtcn	AFR,AMR,CSA,EAS,EUR,MID	-0.044372	0.0067287	4.2686e-11	2.2303	0.52601	160276	0.92662
2:113866854:G:T	raw_mtcn	AFR,AMR,CSA,EAS,EUR,MID	0.019412	0.0035409	4.2033e-08	3.0416	0.69358	163372	0.58046
2:218999982:G:A	raw_mtcn	AFR,AMR,CSA,EAS,EUR,MID	-0.24114	0.032704	1.6627e-13	NA	NA	155998	0.99704
2:43678617:C:T	raw_mtcn	AFR,AMR,CSA,EAS,EUR,MID	0.038722	0.0058853	4.7224e-11	1.3055	0.86045	162414	0.90224
2:64881229:G:A	mtcn	AFR,AMR,CSA,EAS,EUR,MID	-0.02117	0.0035766	3.2392e-09	8.9802	0.10986	163372	0.55682
2:64881997:G:A	raw_mtcn	AFR,AMR,CSA,EAS,EUR,MID	-0.021319	0.0035525	1.9591e-09	7.7715	0.16928	163372	0.55715
2:68675572:C:A	mtcn	AFR,AMR,CSA,EAS,EUR,MID	0.11259	0.02062	4.7579e-08	0.094664	0.75833	159324	0.99196
2:68675572:C:A	raw_mtcn	AFR,AMR,CSA,EAS,EUR,MID	0.11352	0.02045	2.8415e-08	0.13229	0.71607	159324	0.99196
2:74142982:A:G	mtcn	AFR,AMR,CSA,EAS,EUR,MID	-0.066294	0.011583	1.0445e-08	3.6983	0.44838	162414	0.97318
2:74161881:C:CA	mtcn	AFR,AMR,CSA,EAS,EUR,MID	0.033966	0.0037975	3.741e-19	3.376	0.64223	163372	0.47139
2:74161881:C:CA	raw_mtcn	AFR,AMR,CSA,EAS,EUR,MID	0.030191	0.0037673	1.1105e-15	1.8822	0.86519	163372	0.47139
2:74166053:G:A	mtcn	AFR,AMR,CSA,EAS,EUR,MID	0.12948	0.010563	1.5211e-34	0.047031	0.82831	159324	0.97108
2:74166053:G:A	raw_mtcn	AFR,AMR,CSA,EAS,EUR,MID	0.1033	0.010475	6.1309e-23	0.012428	0.91124	159324	0.97108
2:74177777:A:G	mtcn	AFR,AMR,CSA,EAS,EUR,MID	0.10575	0.011926	7.5056e-19	2.9845	0.084065	159324	0.97746
2:74177777:A:G	raw_mtcn	AFR,AMR,CSA,EAS,EUR,MID	0.088707	0.011827	6.3572e-14	3.8118	0.050894	159324	0.97746
3:164998982:T:TA	raw_mtcn	AFR,AMR,CSA,EAS,EUR,MID	0.029117	0.0052933	3.7796e-08	1.6802	0.89138	163372	0.12408
3:168743961:G:A	raw_mtcn	AFR,AMR,CSA,EAS,EUR,MID	-0.035615	0.0059212	1.8011e-09	1.7377	0.88412	163372	0.90316
3:179066304:T:C	mtcn	AFR,AMR,CSA,EAS,EUR,MID	-0.061129	0.008891	6.1821e-12	1.4977	0.82705	161234	0.95831
3:179066304:T:C	raw_mtcn	AFR,AMR,CSA,EAS,EUR,MID	-0.056543	0.0088226	1.4659e-10	1.1691	0.88316	161234	0.95831
3:179144739:C:T	mtcn	AFR,AMR,CSA,EAS,EUR,MID	-0.019665	0.0036034	4.8345e-08	2.478	0.7798	163372	0.60149
3:184090266:C:T	raw_mtcn	AFR,AMR,CSA,EAS,EUR,MID	-0.020471	0.0035045	5.1775e-09	0.84278	0.97422	163372	0.46464
3:184093040:G:A	raw_mtcn	AFR,AMR,CSA,EAS,EUR,MID	-0.025344	0.0042317	2.1108e-09	1.6508	0.89504	163372	0.78017
3:39175004:C:T	mtcn	AFR,AMR,CSA,EAS,EUR,MID	-0.03862	0.0055047	2.2871e-12	10.338	0.066198	163372	0.88499
3:39175004:C:T	raw_mtcn	AFR,AMR,CSA,EAS,EUR,MID	-0.031075	0.0054588	1.251e-08	6.5657	0.255	163372	0.88499
4:102751014:G:C	mtcn	AFR,AMR,CSA,EAS,EUR,MID	-0.071762	0.012373	6.6264e-09	NA	NA	155998	0.9785
4:102777542:TAAAG:T	mtcn	AFR,AMR,CSA,EAS,EUR,MID	-0.02159	0.0036159	2.3585e-09	6.3422	0.27433	163372	0.60596
4:155485853:T:G	mtcn	AFR,AMR,CSA,EAS,EUR,MID	0.031685	0.0045035	1.9824e-12	3.3167	0.65129	163372	0.81222
4:155533035:G:C	mtcn	AFR,AMR,CSA,EAS,EUR,MID	-0.21004	0.027594	2.7006e-14	NA	NA	155998	0.99575
4:155533035:G:C	raw_mtcn	AFR,AMR,CSA,EAS,EUR,MID	-0.15429	0.027364	1.7173e-08	NA	NA	155998	0.99575
4:702972:T:C	raw_mtcn	AFR,AMR,CSA,EAS,EUR,MID	0.021241	0.0036016	3.6845e-09	5.5197	0.35579	163372	0.61133
4:74701512:G:A	raw_mtcn	AFR,AMR,CSA,EAS,EUR,MID	0.031673	0.0035973	1.3121e-18	5.3932	0.3698	163372	0.59925
4:74963049:C:T	raw_mtcn	AFR,AMR,CSA,EAS,EUR,MID	-0.036827	0.0035686	5.7258e-25	3.3253	0.64997	163372	0.40716
5:1285974:C:A	mtcn	AFR,AMR,CSA,EAS,EUR,MID	-0.022674	0.0038057	2.5577e-09	4.344	0.50102	163372	0.67448
5:131800975:T:A	raw_mtcn	AFR,AMR,CSA,EAS,EUR,MID	0.032351	0.0057341	1.683e-08	3.5846	0.61063	163372	0.89559
5:71728688:A:G	raw_mtcn	AFR,AMR,CSA,EAS,EUR,MID	-0.033363	0.0053775	5.4992e-10	0.87603	0.97193	163372	0.11986
5:88180196:T:C	mtcn	AFR,AMR,CSA,EAS,EUR,MID	-0.074647	0.0076252	1.249e-22	4.6866	0.45531	163372	0.94261
5:88180196:T:C	raw_mtcn	AFR,AMR,CSA,EAS,EUR,MID	-0.073431	0.0075627	2.7441e-22	3.126	0.68057	163372	0.94261
5:88282226:G:A	raw_mtcn	AFR,AMR,CSA,EAS,EUR,MID	-0.024775	0.0035718	4.0269e-12	1.8723	0.86652	163372	0.60788
5:88282553:G:A	mtcn	AFR,AMR,CSA,EAS,EUR,MID	-0.024353	0.0036011	1.3558e-11	3.6564	0.59986	163372	0.60894
6:135419018:T:C	raw_mtcn	AFR,AMR,CSA,EAS,EUR,MID	-0.056281	0.0040374	3.62e-44	1.5334	0.90918	163372	0.74765
6:135441245:C:T	raw_mtcn	AFR,AMR,CSA,EAS,EUR,MID	0.023794	0.0040832	5.6283e-09	4.8	0.44077	163372	0.75583
6:31003436:C:A	raw_mtcn	AFR,AMR,CSA,EAS,EUR,MID	0.019455	0.0035509	4.2787e-08	2.2408	0.81492	163372	0.40758
6:31270451:C:T	raw_mtcn	AFR,AMR,CSA,EAS,EUR,MID	0.020961	0.0036901	1.3448e-08	6.18	0.2891	163372	0.66417
6:31272553:G:A	raw_mtcn	AFR,AMR,CSA,EAS,EUR,MID	0.031197	0.0039949	5.7596e-15	4.075	0.53866	163372	0.73951
6:31440968:A:AT	raw_mtcn	AFR,AMR,CSA,EAS,EUR,MID	0.023334	0.0042466	3.9136e-08	3.4825	0.62604	163372	0.77824
6:31457484:C:T	raw_mtcn	AFR,AMR,CSA,EAS,EUR,MID	0.056501	0.0097871	7.7849e-09	1.2355	0.94142	163372	0.96599
6:31532519:GA:G	raw_mtcn	AFR,AMR,CSA,EAS,EUR,MID	0.021086	0.0036427	7.1053e-09	1.6346	0.89703	163372	0.38069
6:31756288:C:CA	raw_mtcn	AFR,AMR,CSA,EAS,EUR,MID	-0.023597	0.0042742	3.3773e-08	9.521	0.090003	163372	0.76619
6:31869673:C:T	raw_mtcn	AFR,AMR,CSA,EAS,EUR,MID	0.040231	0.0045268	6.2633e-19	0.84019	0.9744	163372	0.81436
6:32559673:T:G	raw_mtcn	AFR,AMR,CSA,EAS,EUR,MID	0.030488	0.0039004	5.4283e-15	10.308	0.066954	163372	0.70021
6:32689792:GCTC:G	raw_mtcn	AFR,AMR,CSA,EAS,EUR,MID	0.04098	0.0062104	4.1506e-11	1.5909	0.90235	163372	0.9038
6:33503619:G:A	raw_mtcn	AFR,AMR,CSA,EAS,EUR,MID	-0.077305	0.012356	3.9444e-10	0.24123	0.62332	159324	0.97797
6:33546930:T:C	raw_mtcn	AFR,AMR,CSA,EAS,EUR,MID	-0.031262	0.0038221	2.8584e-16	8.4877	0.13133	163372	0.29493
6:33548394:G:T	raw_mtcn	AFR,AMR,CSA,EAS,EUR,MID	-0.043367	0.0045501	1.5553e-21	0.9001	0.97021	163372	0.81954
6:33558658:G:A	raw_mtcn	AFR,AMR,CSA,EAS,EUR,MID	-0.020972	0.0036802	1.2073e-08	10.884	0.053732	163372	0.34316
7:101499930:G:A	mtcn	AFR,AMR,CSA,EAS,EUR,MID	0.24541	0.026195	7.3667e-21	0.013466	0.90762	159324	0.99517
7:101499930:G:A	raw_mtcn	AFR,AMR,CSA,EAS,EUR,MID	0.16716	0.025979	1.2376e-10	0.37032	0.54283	159324	0.99517
7:102003675:T:C	mtcn	AFR,AMR,CSA,EAS,EUR,MID	0.21887	0.034586	2.4787e-10	NA	NA	155998	0.99706
7:106367788:CT:C	raw_mtcn	AFR,AMR,CSA,EAS,EUR,MID	-0.027798	0.003511	2.4224e-15	2.038	0.84386	163372	0.55256
7:135346262:T:G	raw_mtcn	AFR,AMR,CSA,EAS,EUR,MID	0.019871	0.0035032	1.4103e-08	2.3854	0.79365	163372	0.5198
7:135349273:A:T	mtcn	AFR,AMR,CSA,EAS,EUR,MID	0.027811	0.0046297	1.8893e-09	2.5988	0.76155	163372	0.18874
7:14975159:T:C	mtcn	AFR,AMR,CSA,EAS,EUR,MID	-0.10559	0.018732	1.7337e-08	0.098367	0.7538	159324	0.99011
7:28295418:T:C	raw_mtcn	AFR,AMR,CSA,EAS,EUR,MID	0.021203	0.0035308	1.9134e-09	1.7656	0.88054	163372	0.55589
7:28724374:G:T	raw_mtcn	AFR,AMR,CSA,EAS,EUR,MID	0.042656	0.0038517	1.6634e-28	2.9654	0.70533	163372	0.70389
7:92100405:TG:T	raw_mtcn	AFR,AMR,CSA,EAS,EUR,MID	-0.12957	0.014626	8.1086e-19	3.0331	0.08158	159324	0.98421
7:92236829:A:G	raw_mtcn	AFR,AMR,CSA,EAS,EUR,MID	0.034532	0.0043133	1.1849e-15	6.6161	0.25079	163372	0.79212
7:92294223:C:T	raw_mtcn	AFR,AMR,CSA,EAS,EUR,MID	-0.094073	0.016795	2.1287e-08	0.7248	0.696	159895	0.98793
7:92296829:C:T	raw_mtcn	AFR,AMR,CSA,EAS,EUR,MID	-0.038423	0.0059386	9.7982e-11	1.4987	0.91322	163372	0.89909
7:92408370:C:T	mtcn	AFR,AMR,CSA,EAS,EUR,MID	-0.039753	0.005928	1.9994e-11	2.7093	0.74469	163372	0.9016
7:92408370:C:T	raw_mtcn	AFR,AMR,CSA,EAS,EUR,MID	-0.081996	0.0058795	3.3202e-44	4.226	0.51735	163372	0.9016
7:97877518:C:G	raw_mtcn	AFR,AMR,CSA,EAS,EUR,MID	-0.033027	0.0059367	2.6497e-08	6.9521	0.22423	163372	0.098497
8:103218144:ATTGCTATTATAAATAAGCTT:A	mtcn	AFR,AMR,CSA,EAS,EUR,MID	-0.039533	0.0072513	4.9858e-08	2.1043	0.83454	163372	0.93708
8:130618025:C:T	raw_mtcn	AFR,AMR,CSA,EAS,EUR,MID	-0.027538	0.0035576	9.9077e-15	3.2593	0.66007	163372	0.42877
8:144410798:A:G	mtcn	AFR,AMR,CSA,EAS,EUR,MID	-0.02316	0.0039841	6.1334e-09	3.2874	0.65578	163372	0.26478
8:144410798:A:G	raw_mtcn	AFR,AMR,CSA,EAS,EUR,MID	-0.022009	0.0039512	2.5423e-08	3.0682	0.68948	163372	0.26478
8:61722552:A:G	raw_mtcn	AFR,AMR,CSA,EAS,EUR,MID	0.031806	0.0057205	2.697e-08	2.254	0.813	163372	0.89179
8:6821617:T:C	mtcn	AFR,AMR,CSA,EAS,EUR,MID	-0.023005	0.0035536	9.5646e-11	3.6597	0.59937	163372	0.44472
8:6880963:T:C	mtcn	AFR,AMR,CSA,EAS,EUR,MID	0.02085	0.0036863	1.5488e-08	0.59315	0.98831	163372	0.34976
8:9183596:A:G	raw_mtcn	AFR,AMR,CSA,EAS,EUR,MID	0.037109	0.0060286	7.4859e-10	2.097	0.83557	163372	0.092528
9:136153875:C:T	mtcn	AFR,AMR,CSA,EAS,EUR,MID	0.027309	0.004351	3.4596e-10	5.9025	0.31582	163372	0.79429
9:4746539:C:T	raw_mtcn	AFR,AMR,CSA,EAS,EUR,MID	-0.031527	0.0035175	3.1657e-19	1.2387	0.94111	163372	0.51254
9:4763176:T:C	mtcn	AFR,AMR,CSA,EAS,EUR,MID	-0.020198	0.0035229	9.8395e-09	6.3723	0.27166	163372	0.47772
9:4827761:C:CGTGTGT	raw_mtcn	AFR,AMR,CSA,EAS,EUR,MID	-0.025821	0.00381	1.2256e-11	8.2168	0.14469	163372	0.34574
9:4840380:A:G	raw_mtcn	AFR,AMR,CSA,EAS,EUR,MID	-0.043745	0.0049808	1.5974e-18	0.73772	0.9466	162414	0.8572
9:91392686:TTC:T	raw_mtcn	AFR,AMR,CSA,EAS,EUR,MID	0.047366	0.0079966	3.1571e-09	3.9492	0.41292	162414	0.94739
X:118601473:T:C	raw_mtcn	AFR,AMR,CSA,EAS,EUR,MID	0.029758	0.0033691	1.0226e-18	5.5885	0.34834	163372	0.24576
X:118604553:T:TA	mtcn	AFR,AMR,CSA,EAS,EUR,MID	0.03534	0.0033953	2.27e-25	4.5397	0.47459	163372	0.24557
X:46615258:GA:G	raw_mtcn	AFR,AMR,CSA,EAS,EUR,MID	-0.01711	0.0030775	2.7031e-08	1.6083	0.90025	163372	0.49211
X:57426371:G:A	raw_mtcn	AFR,AMR,CSA,EAS,EUR,MID	0.018675	0.0033602	2.7324e-08	2.0117	0.84753	163372	0.26175

## Sheet: Table 3
variant	pheno	maf	beta	se	p	min_pip_inf	cs	interval_id	annotation
17:79670386:A:G	mtcn	0.22497	-0.035298	0.0042136	5.4223e-17	0.0043908	1	17:78154285-81154285	non-coding
20:1920578:C:T	mtcn	0.34111	0.025914	0.0037559	5.2116e-12	0.155	1	20:420578-3420578	non-coding
11:4115974:C:A	mtcn	0.26431	-0.036221	0.0039942	1.2077e-19	0.31603	1	11:2615974-5615974	non-coding
8:103216768:C:T	mtcn	0.06373	-0.037144	0.0071932	2.4207e-07	0.015796	1	8:101718144-104718144	non-coding
22:43528251:G:T	mtcn	0.33219	-0.047593	0.0037764	2.0421e-36	0.063863	1	22:42029314-45029314	non-coding
8:103216686:G:A	mtcn	0.06319	-0.038484	0.0072196	9.7946e-08	0.034862	1	8:101718144-104718144	non-coding
17:79670122:G:A	mtcn	0.13786	-0.044492	0.0051124	3.2343e-18	0.022953	1	17:78154285-81154285	non-coding
20:1920605:T:C	mtcn	0.28861	0.02631	0.0039511	2.7575e-11	0.017327	1	20:420578-3420578	non-coding
10:102754238:A:G	mtcn	0.21775	0.025846	0.0042698	1.4199e-09	0.061691	3	10:101252345-105858178	non-coding
17:18169947:A:G	mtcn	0.10731	-0.047628	0.0056777	4.9151e-17	0.003399	1	17:16745603-19745603	non-coding
1:12040324:A:G	mtcn	0.45137	0.030254	0.0035639	2.0811e-17	0.012028	1	1:10542261-13542261	non-coding
12:27915585:A:ATTT	mtcn	0.11765	0.039417	0.0055428	1.1489e-12	0.0087189	1	12:26367727-29367727	non-coding
4:155484015:C:T	mtcn	0.18881	0.031198	0.0044918	3.7676e-12	0.038092	2	4:154033035-157033035	non-coding
19:17403033:C:A	mtcn	0.2891	0.031576	0.003892	4.9447e-16	0.019206	1	19:15902095-18902095	non-coding
8:103216834:C:T	mtcn	0.06328	-0.038248	0.0072148	1.1502e-07	0.031004	1	8:101718144-104718144	non-coding
10:102754033:A:T	mtcn	0.21897	0.025408	0.0042706	2.6894e-09	0.035174	3	10:101252345-105858178	non-coding
12:27861446:A:G	mtcn	0.16675	0.034016	0.0047146	5.3909e-13	0.018152	1	12:26367727-29367727	non-coding
8:103216898:G:A	mtcn	0.06326	-0.038259	0.0072149	1.1409e-07	0.031247	1	8:101718144-104718144	non-coding
14:65569597:A:G	mtcn	0.42489	-0.019037	0.0035738	1.0001e-07	0.032716	1	14:64060024-67060024	non-coding
17:18226702:G:C	mtcn	0.10696	-0.048156	0.0056833	2.386e-17	0.0075041	1	17:16745603-19745603	non-coding
10:60159173:A:T	mtcn	0.02708	-0.096912	0.010894	5.7743e-19	3.6557e-05	5	10:58645079-61645079	non-coding
17:79617705:G:A	mtcn	0.14425	-0.042441	0.0050296	3.2201e-17	0.0024584	1	17:78154285-81154285	non-coding
1:12040479:T:C	mtcn	0.45268	0.030312	0.003566	1.892e-17	0.01358	1	1:10542261-13542261	non-coding
10:60145052:T:G	mtcn	0.02961	-0.091742	0.010585	4.4192e-18	1.9671e-05	5	10:58645079-61645079	non-coding
17:79669884:GGGAA:G	mtcn	0.136	-0.045134	0.0051557	2.0572e-18	0.036672	1	17:78154285-81154285	non-coding
X:118605577:G:A	mtcn	0.24633	0.03498	0.0033914	6.0788e-25	0.1009	1	X:117104553-120104553	non-coding
10:60145079:A:G	mtcn	0.41801	-0.07441	0.0035822	7.7031e-96	1	1	10:58645079-61645079	non-coding
17:18174442:CACTT:C	mtcn	0.10748	-0.047699	0.0056763	4.3502e-17	0.0037807	1	17:16745603-19745603	non-coding
19:17393925:C:A	mtcn	0.28949	0.031405	0.0038789	5.662e-16	0.018482	1	19:15902095-18902095	non-coding
17:79617830:G:A	mtcn	0.14429	-0.04249	0.0050298	2.9727e-17	0.0026544	1	17:78154285-81154285	non-coding
10:102756743:G:C	mtcn	0.21801	0.02574	0.0042712	1.6774e-09	0.05253	3	10:101252345-105858178	non-coding
19:17398085:C:A	mtcn	0.28902	0.031488	0.0038882	5.5691e-16	0.016366	1	19:15902095-18902095	non-coding
17:79674929:C:G	mtcn	0.13785	-0.0446	0.0051115	2.6545e-18	0.027858	1	17:78154285-81154285	non-coding
20:57594684:C:T	mtcn	0.04977	-0.070589	0.0080781	2.3653e-18	0.15105	1	20:56097970-59097970	non-coding
17:79634062:CTG:C	mtcn	0.16151	-0.040631	0.0047882	2.1448e-17	0.005207	1	17:78154285-81154285	non-coding
4:155483708:G:A	mtcn	0.18779	0.031673	0.0045031	2.0124e-12	0.069267	2	4:154033035-157033035	non-coding
4:155484511:G:A	mtcn	0.18881	0.0312	0.004492	3.7648e-12	0.038125	2	4:154033035-157033035	non-coding
11:4115487:T:C	mtcn	0.32767	-0.033381	0.0037691	8.2556e-19	0.03432	1	11:2615974-5615974	non-coding
4:155491759:G:A	mtcn	0.16786	0.031077	0.0047024	3.8779e-11	0.0037915	2	4:154033035-157033035	missense
4:155492720:C:G	mtcn	0.16721	0.031006	0.004714	4.7891e-11	0.0035818	2	4:154033035-157033035	non-coding
3:38991569:C:G	mtcn	0.11937	-0.034432	0.00544	2.4626e-10	0.0015843	1	3:37675004-40675004	non-coding
17:79634162:T:G	mtcn	0.16045	-0.041192	0.0047994	9.2669e-18	0.011369	1	17:78154285-81154285	non-coding
12:27864236:T:C	mtcn	0.16699	0.034164	0.0047126	4.1837e-13	0.023267	1	12:26367727-29367727	non-coding
17:79651490:C:A	mtcn	0.13951	-0.044364	0.0050869	2.7529e-18	0.026636	1	17:78154285-81154285	non-coding
10:102745062:G:T	mtcn	0.21822	0.025186	0.0042712	3.7065e-09	0.019497	3	10:101252345-105858178	non-coding
22:43528793:T:C	mtcn	0.33118	-0.047668	0.0037775	1.6658e-36	0.081088	1	22:42029314-45029314	non-coding
12:27860708:G:A	mtcn	0.16594	0.034421	0.0047246	3.2035e-13	0.030211	1	12:26367727-29367727	non-coding
17:79641534:C:T	mtcn	0.16586	-0.039678	0.0047371	5.4717e-17	0.0020213	1	17:78154285-81154285	non-coding
10:102746503:C:T	mtcn	0.21747	0.025477	0.0042732	2.4892e-09	0.02885	3	10:101252345-105858178	NA
17:18169244:G:A	mtcn	0.10731	-0.047624	0.0056777	4.9521e-17	0.0034729	1	17:16745603-19745603	non-coding
12:27908603:A:G	mtcn	0.16071	0.03335	0.0047899	3.3414e-12	0.003054	1	12:26367727-29367727	non-coding
19:17404072:T:A	mtcn	0.28917	0.031561	0.0038923	5.1157e-16	0.017899	1	19:15902095-18902095	non-coding
10:102757098:G:C	mtcn	0.01879	0.16477	0.0131	2.8114e-36	0.079939	1	10:101252345-105858178	non-coding
17:79675279:G:T	mtcn	0.22379	-0.035364	0.0042187	5.1776e-17	0.0042687	1	17:78154285-81154285	non-coding
14:20925154:T:G	mtcn	0.4735	0.020577	0.0035254	5.3246e-09	0.98219	2	14:19438251-22438251	missense
X:118604553:T:TA	mtcn	0.24557	0.03534	0.0033953	2.27e-25	0.26749	1	X:117104553-120104553	non-coding
19:17391328:G:A	mtcn	0.28892	0.031709	0.0038842	3.2469e-16	0.034003	1	19:15902095-18902095	non-coding
17:79675295:G:A	mtcn	0.2237	-0.035422	0.0042198	4.6916e-17	0.0046813	1	17:78154285-81154285	non-coding
22:43526496:C:T	mtcn	0.3328	-0.04753	0.0037801	2.9436e-36	0.045168	1	22:42029314-45029314	non-coding
17:79618270:G:A	mtcn	0.14428	-0.042407	0.0050311	3.4864e-17	0.0022777	1	17:78154285-81154285	non-coding
12:27862081:G:A	mtcn	0.16796	0.033867	0.0046968	5.5678e-13	0.017581	1	12:26367727-29367727	non-coding
9:136149830:G:A	mtcn	0.18333	0.027284	0.0045529	2.0643e-09	0.03446	1	9:134653875-137653875	non-coding
17:79649559:ACCGCGCC:A	mtcn	0.1428	-0.043326	0.0050397	8.1813e-18	0.0092996	1	17:78154285-81154285	non-coding
22:43529029:C:T	mtcn	0.3312	-0.047649	0.0037767	1.7065e-36	0.078326	1	22:42029314-45029314	non-coding
19:17402095:GT:G	mtcn	0.29197	0.032554	0.0038897	5.7885e-17	0.19418	1	19:15902095-18902095	non-coding
X:118604436:T:C	mtcn	0.24575	0.035182	0.0033948	3.63e-25	0.1674	1	X:117104553-120104553	synonymous
14:65568563:C:T	mtcn	0.39851	-0.017157	0.0036029	1.9169e-06	0.001709	1	14:64060024-67060024	non-coding
2:64870889:A:G	mtcn	0.45344	-0.019667	0.0035447	2.8857e-08	0.05538	1	2:63381229-66381229	non-coding
10:60159859:T:C	mtcn	0.06784	-0.093242	0.0070396	4.8008e-40	0.52118	3	10:58645079-61645079	non-coding
X:118601473:T:C	mtcn	0.24576	0.035315	0.0033959	2.4959e-25	0.24237	1	X:117104553-120104553	non-coding
10:102755062:C:G	mtcn	0.01873	0.16547	0.013116	1.7102e-36	0.14138	1	10:101252345-105858178	non-coding
9:136149711:A:T	mtcn	0.18068	0.027757	0.0045813	1.3708e-09	0.051544	1	9:134653875-137653875	non-coding
9:136149709:AC:A	mtcn	0.17543	0.027863	0.0046723	2.4699e-09	0.029134	1	9:134653875-137653875	non-coding
17:18175656:G:T	mtcn	0.10732	-0.047657	0.005677	4.6704e-17	0.0036384	1	17:16745603-19745603	non-coding
10:102757297:C:T	mtcn	0.01877	0.165	0.013112	2.5794e-36	0.090054	1	10:101252345-105858178	non-coding
4:155483170:C:T	mtcn	0.18882	0.03124	0.0044915	3.5139e-12	0.040625	2	4:154033035-157033035	non-coding
17:79639983:C:T	mtcn	0.1661	-0.039689	0.0047337	5.1043e-17	0.0021903	1	17:78154285-81154285	non-coding
8:103217686:T:C	mtcn	0.06371	-0.037224	0.0071928	2.2768e-07	0.017707	1	8:101718144-104718144	non-coding
9:136151579:TGGTGCAGGCGCAGGAAAAAATTGTGGCAATTCCTCA:T	mtcn	0.18361	0.027119	0.0045514	2.5478e-09	0.02823	1	9:134653875-137653875	non-coding
8:103217695:A:G	mtcn	0.0637	-0.03723	0.0071932	2.2694e-07	0.017758	1	8:101718144-104718144	non-coding
20:1921523:C:A	mtcn	0.34084	0.025605	0.003746	8.1787e-12	0.098138	1	20:420578-3420578	non-coding
22:43526704:C:T	mtcn	0.33764	-0.047653	0.0037671	1.1215e-36	0.1197	1	22:42029314-45029314	non-coding
17:18225527:G:A	mtcn	0.10681	-0.047906	0.0056861	3.6061e-17	0.004315	1	17:16745603-19745603	non-coding
4:155485138:G:A	mtcn	0.18879	0.031232	0.0044922	3.5872e-12	0.039877	2	4:154033035-157033035	non-coding
8:103215698:T:TC	mtcn	0.06469	-0.037871	0.0071884	1.3772e-07	0.030568	1	8:101718144-104718144	non-coding
14:20936077:A:G	mtcn	0.30393	-0.026288	0.0038399	7.6041e-12	0.77531	1	14:19438251-22438251	non-coding
17:18173677:C:T	mtcn	0.10743	-0.047666	0.0056771	4.612e-17	0.0036436	1	17:16745603-19745603	non-coding
10:102757442:A:G	mtcn	0.21792	0.02583	0.0042723	1.4848e-09	0.06096	3	10:101252345-105858178	non-coding
12:27860221:G:T	mtcn	0.16782	0.033826	0.0047004	6.1828e-13	0.01587	1	12:26367727-29367727	non-coding
4:155493319:T:C	mtcn	0.16728	0.031111	0.0047148	4.1511e-11	0.0040915	2	4:154033035-157033035	non-coding
19:17401859:G:A	mtcn	0.29228	0.03231	0.0038807	8.3815e-17	0.14368	1	19:15902095-18902095	non-coding
4:155533035:G:C	mtcn	0.00425	-0.21004	0.027594	2.7006e-14	0.99697	1	4:154033035-157033035	missense
22:43529314:G:C	mtcn	0.32927	-0.047859	0.0037658	5.283e-37	0.12681	1	22:42029314-45029314	missense
17:79634774:A:T	mtcn	0.16596	-0.039778	0.0047358	4.4871e-17	0.0024594	1	17:78154285-81154285	missense
14:20938251:A:C	mtcn	0.2442	-0.029668	0.0040899	4.0486e-13	0.062311	1	14:19438251-22438251	non-coding
19:17401792:C:CAAACAAA	mtcn	0.29185	0.032481	0.0038896	6.784e-17	0.17514	1	19:15902095-18902095	non-coding
4:155493419:A:T	mtcn	0.16728	0.031114	0.004715	4.1373e-11	0.0035651	2	4:154033035-157033035	non-coding
9:136151806:T:C	mtcn	0.20544	0.026965	0.0043546	5.934e-10	0.11499	1	9:134653875-137653875	non-coding
14:65568215:G:A	mtcn	0.39849	-0.017178	0.0036028	1.8595e-06	0.0020254	1	14:64060024-67060024	non-coding
9:136149399:G:A	mtcn	0.18307	0.027085	0.0045571	2.789e-09	0.025842	1	9:134653875-137653875	non-coding
22:43524487:CCT:C	mtcn	0.33863	-0.047569	0.0037745	2.0442e-36	0.068905	1	22:42029314-45029314	non-coding
17:79668897:C:T	mtcn	0.13648	-0.044816	0.0051328	2.5158e-18	0.029757	1	17:78154285-81154285	non-coding
22:43529517:C:T	mtcn	0.33119	-0.04764	0.0037759	1.7034e-36	0.076557	1	22:42029314-45029314	non-coding
12:27859990:C:T	mtcn	0.16688	0.034161	0.0047132	4.2318e-13	0.023004	1	12:26367727-29367727	non-coding
17:79675868:A:G	mtcn	0.22299	-0.035304	0.0042214	6.1095e-17	0.0031913	1	17:78154285-81154285	non-coding
4:155482743:G:A	mtcn	0.18909	0.030965	0.0044912	5.4e-12	0.027365	2	4:154033035-157033035	non-coding
17:79646837:C:T	mtcn	0.22923	-0.034924	0.0041868	7.3447e-17	0.0023231	1	17:78154285-81154285	non-coding
17:79635058:C:T	mtcn	0.16449	-0.039836	0.0047503	5.0244e-17	0.002258	1	17:78154285-81154285	non-coding
10:102752745:G:A	mtcn	0.21812	0.025543	0.0042713	2.2288e-09	0.037906	3	10:101252345-105858178	non-coding
8:103218144:ATTGCTATTATAAATAAGCTT:A	mtcn	0.06292	-0.039533	0.0072513	4.9858e-08	0.064537	1	8:101718144-104718144	non-coding
10:102744214:T:C	mtcn	0.21845	0.025179	0.0042705	3.7254e-09	0.019506	3	10:101252345-105858178	non-coding
X:118603844:T:G	mtcn	0.24567	0.035208	0.0033936	3.2301e-25	0.18856	1	X:117104553-120104553	missense
11:4158666:C:T	mtcn	0.34331	-0.032027	0.0037076	5.7161e-18	0.0073757	1	11:2615974-5615974	non-coding
17:79673088:G:A	mtcn	0.16336	-0.040486	0.0047693	2.0852e-17	0.0049341	1	17:78154285-81154285	non-coding
8:103215228:A:G	mtcn	0.06387	-0.037415	0.0071887	1.9429e-07	0.019714	1	8:101718144-104718144	non-coding
12:27865228:A:C	mtcn	0.16699	0.034142	0.0047123	4.3149e-13	0.02257	1	12:26367727-29367727	non-coding
4:155482577:GA:G	mtcn	0.18939	0.031245	0.0044938	3.5788e-12	0.039828	2	4:154033035-157033035	non-coding
19:17401404:C:G	mtcn	0.28996	0.031503	0.0038858	5.1862e-16	0.019389	1	19:15902095-18902095	non-coding
17:18176292:A:C	mtcn	0.10733	-0.048124	0.0056787	2.3601e-17	0.0072966	1	17:16745603-19745603	non-coding
17:79676109:C:A	mtcn	0.13556	-0.045405	0.0051483	1.1497e-18	0.059447	1	17:78154285-81154285	non-coding
10:102757934:C:T	mtcn	0.2179	0.025797	0.0042726	1.5626e-09	0.057323	3	10:101252345-105858178	non-coding
17:79642500:G:A	mtcn	0.14211	-0.043399	0.0050483	8.2008e-18	0.009303	1	17:78154285-81154285	non-coding
17:79628565:G:C	mtcn	0.14408	-0.042238	0.0050346	4.88e-17	0.0021351	1	17:78154285-81154285	non-coding
12:27859702:C:A	mtcn	0.16689	0.034192	0.0047135	4.044e-13	0.024044	1	12:26367727-29367727	non-coding
17:79642531:C:T	mtcn	0.14067	-0.043851	0.0050683	5.0628e-18	0.015169	1	17:78154285-81154285	non-coding
10:60160581:A:G	mtcn	0.02709	-0.097291	0.010898	4.3478e-19	4.3212e-05	5	10:58645079-61645079	non-coding
17:18173137:G:A	mtcn	0.11092	-0.048565	0.0056012	4.3017e-18	0.021528	1	17:16745603-19745603	non-coding
17:79676166:T:C	mtcn	0.22379	-0.03534	0.0042179	5.3581e-17	0.0041312	1	17:78154285-81154285	non-coding
8:6877468:G:C	mtcn	0.39238	0.023043	0.0037145	5.516e-10	0.14236	1	8:5321617-8321617	non-coding
8:103249693:T:C	mtcn	0.06485	-0.038443	0.0071419	7.3369e-08	0.044659	1	8:101718144-104718144	non-coding
22:43524000:A:T	mtcn	0.33777	-0.047677	0.003769	1.1232e-36	0.12017	1	22:42029314-45029314	non-coding
22:43523991:C:A	mtcn	0.33777	-0.047677	0.003769	1.1209e-36	0.12016	1	22:42029314-45029314	non-coding
20:1922283:T:G	mtcn	0.34406	0.025612	0.0037336	6.8874e-12	0.12542	1	20:420578-3420578	non-coding
17:79676299:A:G	mtcn	0.22387	-0.0353	0.004218	5.8102e-17	0.0038114	1	17:78154285-81154285	non-coding
4:155485853:T:G	mtcn	0.18778	0.031685	0.0045035	1.9824e-12	0.070374	2	4:154033035-157033035	non-coding
17:18171614:G:GTGTTCGTGGTTCA	mtcn	0.10642	-0.050807	0.0057929	1.7772e-18	0.051309	1	17:16745603-19745603	non-coding
19:17390291:T:C	mtcn	0.28891	0.031486	0.0038848	5.2771e-16	0.019732	1	19:15902095-18902095	non-coding
11:4117730:G:C	mtcn	0.34273	-0.032671	0.0037148	1.4343e-18	0.024407	1	11:2615974-5615974	non-coding
10:102749069:G:A	mtcn	0.01877	0.16594	0.0131	8.957e-37	0.29162	1	10:101252345-105858178	missense
11:4158308:G:A	mtcn	0.33983	-0.03221	0.0037105	3.935e-18	0.0099685	1	11:2615974-5615974	non-coding
17:79676362:AT:A	mtcn	0.22532	-0.035154	0.0042187	7.8876e-17	0.0023381	1	17:78154285-81154285	non-coding
14:65567601:C:A	mtcn	0.39848	-0.017176	0.0036024	1.8619e-06	0.0020257	1	14:64060024-67060024	non-coding
10:102752345:T:G	mtcn	0.01882	0.16581	0.013069	6.9409e-37	0.36964	1	10:101252345-105858178	non-coding
17:79672733:T:C	mtcn	0.22477	-0.034929	0.0042124	1.1144e-16	0.0022303	1	17:78154285-81154285	non-coding
14:65567515:G:T	mtcn	0.3987	-0.017219	0.0036022	1.7507e-06	0.0021461	1	14:64060024-67060024	non-coding
17:79672615:C:G	mtcn	0.13786	-0.044316	0.00511	4.2262e-18	0.017775	1	17:78154285-81154285	non-coding
17:79668226:A:G	mtcn	0.22538	-0.035573	0.0042142	3.1443e-17	0.0069495	1	17:78154285-81154285	non-coding
14:65571364:A:AT	mtcn	0.3985	-0.017408	0.0036108	1.4272e-06	0.0022619	1	14:64060024-67060024	non-coding
17:79672355:A:C	mtcn	0.16328	-0.040232	0.004771	3.3775e-17	0.0031272	1	17:78154285-81154285	non-coding
17:79672605:G:A	mtcn	0.13656	-0.044289	0.0051291	5.8817e-18	0.013346	1	17:78154285-81154285	non-coding
10:102758337:G:T	mtcn	0.2179	0.025767	0.0042733	1.6429e-09	0.054399	3	10:101252345-105858178	non-coding
8:103249373:G:C	mtcn	0.06509	-0.037903	0.0071301	1.0613e-07	0.033344	1	8:101718144-104718144	non-coding
20:1922534:G:C	mtcn	0.23506	0.028705	0.0041931	7.6006e-12	0.049191	1	20:420578-3420578	non-coding
10:102752162:C:T	mtcn	0.21889	0.025339	0.004272	3.0044e-09	0.030989	3	10:101252345-105858178	non-coding
1:12042261:A:G	mtcn	0.47652	0.03148	0.0035333	5.1339e-19	0.48152	1	1:10542261-13542261	non-coding
8:103249266:G:C	mtcn	0.0649	-0.037805	0.0071397	1.1903e-07	0.027728	1	8:101718144-104718144	non-coding
11:4158026:A:G	mtcn	0.33983	-0.032204	0.0037106	3.9929e-18	0.0098143	1	11:2615974-5615974	non-coding
19:17400765:T:C	mtcn	0.28898	0.031567	0.0038911	4.9596e-16	0.018069	1	19:15902095-18902095	non-coding
17:18167684:G:A	mtcn	0.10731	-0.047614	0.0056778	5.0308e-17	0.0033778	1	17:16745603-19745603	missense
1:12042443:C:T	mtcn	0.47275	0.030936	0.003528	1.807e-18	0.12513	1	1:10542261-13542261	non-coding
8:103249111:T:C	mtcn	0.06477	-0.037785	0.0071407	1.2133e-07	0.029501	1	8:101718144-104718144	non-coding
10:102758625:G:T	mtcn	0.21918	0.025433	0.004273	2.6483e-09	0.038403	3	10:101252345-105858178	non-coding
17:79676808:G:A	mtcn	0.22373	-0.035379	0.0042191	5.0522e-17	0.0043536	1	17:78154285-81154285	non-coding
12:27865969:T:C	mtcn	0.16897	0.033663	0.0046865	6.8242e-13	0.014409	1	12:26367727-29367727	non-coding
1:12042506:T:C	mtcn	0.47413	0.030845	0.00353	2.3706e-18	0.09967	1	1:10542261-13542261	non-coding
4:155486381:C:T	mtcn	0.1888	0.031244	0.0044923	3.527e-12	0.040665	2	4:154033035-157033035	non-coding
8:103219084:T:A	mtcn	0.06371	-0.037254	0.0071903	2.2056e-07	0.016936	1	8:101718144-104718144	non-coding
4:155486470:T:A	mtcn	0.1888	0.031248	0.0044924	3.5048e-12	0.04086	2	4:154033035-157033035	non-coding
20:1922914:G:C	mtcn	0.34416	0.025648	0.0037311	6.2383e-12	0.13858	1	20:420578-3420578	non-coding
10:102751706:G:A	mtcn	0.21804	0.025516	0.0042723	2.3382e-09	0.03516	3	10:101252345-105858178	non-coding
17:18167397:G:T	mtcn	0.10871	-0.048262	0.0056481	1.2878e-17	0.0090796	1	17:16745603-19745603	synonymous
14:20939589:G:T	mtcn	0.2558	-0.02908	0.0040547	7.3913e-13	0.11281	1	14:19438251-22438251	non-coding
14:65531855:C:CAG	mtcn	0.40972	-0.018144	0.0035918	4.3819e-07	0.0079552	1	14:64060024-67060024	non-coding
8:103214228:T:A	mtcn	0.06386	-0.037343	0.0071883	2.0467e-07	0.017607	1	8:101718144-104718144	non-coding
4:155486646:T:C	mtcn	0.1888	0.031241	0.0044924	3.5471e-12	0.040442	2	4:154033035-157033035	non-coding
17:18223979:G:T	mtcn	0.10679	-0.047962	0.0056854	3.2844e-17	0.0054346	1	17:16745603-19745603	non-coding
11:4162652:G:C	mtcn	0.33369	-0.032829	0.0037348	1.4935e-18	0.026171	1	11:2615974-5615974	non-coding
17:62476451:C:G	mtcn	0.01154	-0.10038	0.017754	1.5692e-08	0.94521	1	17:60976451-63976451	missense
20:57597971:G:C	mtcn	0.04985	-0.0714	0.0080786	9.7306e-19	0.36166	1	20:56097970-59097970	missense
20:57597970:A:C	mtcn	0.04998	-0.071583	0.0080687	7.2005e-19	0.48561	1	20:56097970-59097970	missense
17:79643497:T:C	mtcn	0.1445	-0.043517	0.0050315	5.1962e-18	0.015548	1	17:78154285-81154285	non-coding
4:155481541:G:A	mtcn	0.18879	0.031021	0.004494	5.0988e-12	0.028593	2	4:154033035-157033035	non-coding
4:155481511:G:A	mtcn	0.18886	0.031126	0.0044929	4.2753e-12	0.033776	2	4:154033035-157033035	non-coding
8:103219363:T:C	mtcn	0.06372	-0.037246	0.0071896	2.2134e-07	0.016929	1	8:101718144-104718144	non-coding
17:79677251:T:C	mtcn	0.22384	-0.035217	0.0042185	6.931e-17	0.0027225	1	17:78154285-81154285	non-coding
14:65566695:T:C	mtcn	0.39858	-0.017187	0.0036033	1.8426e-06	0.0017741	1	14:64060024-67060024	non-coding
12:27866428:A:G	mtcn	0.16885	0.033692	0.0046876	6.6014e-13	0.014881	1	12:26367727-29367727	non-coding
14:65525794:A:G	mtcn	0.40607	-0.018621	0.0036002	2.3132e-07	0.014712	1	14:64060024-67060024	non-coding
20:1923271:C:A	mtcn	0.27653	0.026512	0.0039587	2.1244e-11	0.018606	1	20:420578-3420578	non-coding
19:17406167:C:T	mtcn	0.29132	0.032282	0.0038854	9.6888e-17	0.11656	1	19:15902095-18902095	non-coding
18:42108868:G:A	mtcn	0.12398	-0.036937	0.0053444	4.804e-12	0.02675	1	18:40607662-43607662	non-coding
17:79638120:C:T	mtcn	0.13965	-0.044677	0.0050833	1.5106e-18	0.046323	1	17:78154285-81154285	non-coding
4:155481289:C:T	mtcn	0.18983	0.031128	0.0044829	3.82e-12	0.036717	2	4:154033035-157033035	non-coding
17:18177578:T:G	mtcn	0.10747	-0.047926	0.005675	3.037e-17	0.0057419	1	17:16745603-19745603	non-coding
10:102742763:C:A	mtcn	0.21769	0.025516	0.0042722	2.3355e-09	0.031751	3	10:101252345-105858178	non-coding
11:4118956:G:C	mtcn	0.34451	-0.03207	0.0037159	6.1084e-18	0.0074412	1	11:2615974-5615974	non-coding
17:79627115:CAAAAAAAGAAAAG:C	mtcn	0.14252	-0.043386	0.0050679	1.1188e-17	0.0086045	1	17:78154285-81154285	non-coding
20:1923623:T:G	mtcn	0.277	0.026522	0.0039557	2.0183e-11	0.020025	1	20:420578-3420578	non-coding
8:103213640:G:T	mtcn	0.06386	-0.037142	0.0071881	2.377e-07	0.016714	1	8:101718144-104718144	non-coding
4:155481006:C:T	mtcn	0.18879	0.031253	0.0044937	3.5285e-12	0.040329	2	4:154033035-157033035	non-coding
17:79644042:A:G	mtcn	0.16758	-0.039862	0.0047234	3.191e-17	0.0030163	1	17:78154285-81154285	non-coding
4:155487221:G:C	mtcn	0.18766	0.031662	0.0045047	2.0845e-12	0.067201	2	4:154033035-157033035	non-coding
20:1923674:G:A	mtcn	0.27687	0.026595	0.0039555	1.7744e-11	0.022466	1	20:420578-3420578	non-coding
14:65566261:C:A	mtcn	0.36997	-0.017649	0.0036479	1.3109e-06	0.0027823	1	14:64060024-67060024	non-coding
11:4156922:C:T	mtcn	0.33364	-0.032839	0.0037346	1.4539e-18	0.026877	1	11:2615974-5615974	non-coding
17:18221811:G:A	mtcn	0.10678	-0.04798	0.0056854	3.1973e-17	0.0056916	1	17:16745603-19745603	non-coding
10:60155791:C:T	mtcn	0.07392	0.0052582	0.0067838	0.43827	0.8399	2	10:58645079-61645079	non-coding
20:1923734:T:G	mtcn	0.34506	0.025665	0.003723	5.4395e-12	0.16343	1	20:420578-3420578	non-coding
17:79677750:T:C	mtcn	0.22385	-0.035205	0.0042188	7.1306e-17	0.0031368	1	17:78154285-81154285	non-coding
17:18177945:C:G	mtcn	0.10728	-0.047615	0.0056784	5.0557e-17	0.0034291	1	17:16745603-19745603	non-coding
10:60141574:T:C	mtcn	0.02888	-0.090987	0.010667	1.4656e-17	1.8694e-05	5	10:58645079-61645079	non-coding
11:4156851:T:C	mtcn	0.3432	-0.031983	0.0037077	6.3473e-18	0.0066557	1	11:2615974-5615974	non-coding
9:136153875:C:T	mtcn	0.20571	0.027309	0.004351	3.4596e-10	0.19133	1	9:134653875-137653875	non-coding
22:43522427:G:A	mtcn	0.33297	-0.047564	0.0037825	2.9021e-36	0.046332	1	22:42029314-45029314	non-coding
10:102750851:G:A	mtcn	0.21891	0.025279	0.004272	3.2722e-09	0.027419	3	10:101252345-105858178	non-coding
17:79654285:G:A	mtcn	0.13579	-0.045781	0.0051435	5.5519e-19	0.12365	1	17:78154285-81154285	non-coding
10:102750621:C:T	mtcn	0.2189	0.025035	0.0042721	4.6249e-09	0.016942	3	10:101252345-105858178	NA
10:102750623:T:C	mtcn	0.21887	0.025052	0.0042723	4.5218e-09	0.017929	3	10:101252345-105858178	NA
10:102750783:C:A	mtcn	0.2189	0.025277	0.004272	3.2825e-09	0.027191	3	10:101252345-105858178	non-coding
12:120109284:AGGCACCTCTTCACAGGAC:A	mtcn	0.07907	-0.042579	0.0065732	9.3171e-11	0.71925	1	12:118609284-121609284	non-coding
17:79637065:T:C	mtcn	0.14074	-0.043858	0.0050649	4.7475e-18	0.016264	1	17:78154285-81154285	non-coding
17:18223106:C:T	mtcn	0.10679	-0.047969	0.0056854	3.2506e-17	0.0056279	1	17:16745603-19745603	non-coding
20:1923972:C:T	mtcn	0.2348	0.028808	0.0041892	6.1251e-12	0.059975	1	20:420578-3420578	non-coding
1:12043717:G:A	mtcn	0.47318	0.031014	0.0035311	1.5901e-18	0.14175	1	1:10542261-13542261	non-coding
17:79678063:A:G	mtcn	0.136	-0.045146	0.0051437	1.6782e-18	0.041529	1	17:78154285-81154285	non-coding
17:79644695:G:A	mtcn	0.14223	-0.043568	0.005047	6.0056e-18	0.012501	1	17:78154285-81154285	non-coding
20:1924066:T:C	mtcn	0.27687	0.026312	0.0039559	2.9043e-11	0.013912	1	20:420578-3420578	non-coding
9:136154168:T:C	mtcn	0.20573	0.027081	0.0043498	4.7909e-10	0.14073	1	9:134653875-137653875	non-coding
20:1924127:G:A	mtcn	0.27664	0.026517	0.0039561	2.0467e-11	0.019505	1	20:420578-3420578	non-coding
17:79626524:GA:G	mtcn	0.14333	-0.042982	0.0050513	1.7529e-17	0.0055444	1	17:78154285-81154285	non-coding
9:136154304:C:T	mtcn	0.2054	0.027294	0.0043548	3.667e-10	0.18097	1	9:134653875-137653875	non-coding
17:18222339:C:T	mtcn	0.10684	-0.047979	0.0056857	3.2172e-17	0.0056382	1	17:16745603-19745603	non-coding
4:155487984:C:T	mtcn	0.18765	0.031663	0.0045048	2.0832e-12	0.067178	2	4:154033035-157033035	non-coding
1:12044164:C:T	mtcn	0.47454	0.030799	0.0035336	2.8845e-18	0.082282	1	1:10542261-13542261	non-coding
17:79611510:A:G	mtcn	0.14475	-0.042342	0.0050208	3.3621e-17	0.0023812	1	17:78154285-81154285	non-coding
17:18178728:C:T	mtcn	0.10632	-0.048477	0.005706	1.9661e-17	0.0081012	1	17:16745603-19745603	non-coding
18:42107662:C:T	mtcn	0.12292	-0.038102	0.0053758	1.3649e-12	0.090015	1	18:40607662-43607662	non-coding
12:27867727:G:A	mtcn	0.16645	0.034699	0.0047169	1.8915e-13	0.050349	1	12:26367727-29367727	missense
14:65533433:A:G	mtcn	0.4113	-0.018307	0.0035856	3.2985e-07	0.010478	1	14:64060024-67060024	non-coding
11:4156040:T:A	mtcn	0.33987	-0.032145	0.0037106	4.5902e-18	0.0085896	1	11:2615974-5615974	non-coding
17:79655046:C:T	mtcn	0.13733	-0.045364	0.0051219	8.229e-19	0.083403	1	17:78154285-81154285	non-coding
20:1924707:C:T	mtcn	0.27656	0.026485	0.0039543	2.1171e-11	0.018796	1	20:420578-3420578	non-coding
20:1924740:A:AT	mtcn	0.27645	0.026441	0.003956	2.3287e-11	0.017139	1	20:420578-3420578	non-coding
9:136154867:G:T	mtcn	0.20624	0.026443	0.004332	1.0335e-09	0.067747	1	9:134653875-137653875	non-coding
10:102733532:AT:A	mtcn	0.22953	0.025401	0.0043218	4.1663e-09	0.025907	3	10:101252345-105858178	non-coding
17:79655232:G:A	mtcn	0.17872	-0.040822	0.0046257	1.0951e-18	0.05824	1	17:78154285-81154285	non-coding
17:79678840:G:C	mtcn	0.13828	-0.044357	0.0051077	3.811e-18	0.019375	1	17:78154285-81154285	non-coding
4:155479803:C:A	mtcn	0.18888	0.031048	0.0044926	4.8146e-12	0.030094	2	4:154033035-157033035	non-coding
17:79683698:T:C	mtcn	0.22495	-0.035557	0.0042771	9.2913e-17	0.0019078	1	17:78154285-81154285	non-coding
9:136155000:C:T	mtcn	0.18267	0.027276	0.0045726	2.444e-09	0.029391	1	9:134653875-137653875	non-coding
4:155479689:G:A	mtcn	0.18888	0.031044	0.0044926	4.8469e-12	0.029913	2	4:154033035-157033035	non-coding
14:65564856:T:C	mtcn	0.40934	-0.017369	0.0035908	1.3175e-06	0.0028265	1	14:64060024-67060024	non-coding
17:79679153:C:T	mtcn	0.13829	-0.044353	0.0051078	3.842e-18	0.019203	1	17:78154285-81154285	non-coding
10:102760996:C:T	mtcn	0.21786	0.025785	0.0042767	1.6495e-09	0.053394	3	10:101252345-105858178	non-coding
14:65534084:A:C	mtcn	0.4115	-0.018739	0.003586	1.7359e-07	0.019447	1	14:64060024-67060024	non-coding
17:79665412:T:C	mtcn	0.22469	-0.035276	0.0042175	6.0549e-17	0.0040054	1	17:78154285-81154285	non-coding
17:79608968:G:A	mtcn	0.14418	-0.042175	0.0050305	5.1244e-17	0.0021322	1	17:78154285-81154285	non-coding
10:60154186:G:A	mtcn	0.06252	-0.094851	0.0073183	2.0425e-38	0.47413	3	10:58645079-61645079	non-coding
3:39188182:C:T	mtcn	0.11235	-0.038788	0.0055537	2.8658e-12	0.12141	1	3:37675004-40675004	non-coding
4:155479261:T:A	mtcn	0.18888	0.03103	0.0044925	4.9484e-12	0.029318	2	4:154033035-157033035	non-coding
3:39154864:C:T	mtcn	0.11513	-0.038278	0.0055024	3.4827e-12	0.10453	1	3:37675004-40675004	non-coding
10:102761458:A:G	mtcn	0.21813	0.025708	0.004276	1.8315e-09	0.047485	3	10:101252345-105858178	non-coding
3:39190942:C:T	mtcn	0.11249	-0.038245	0.0055502	5.5484e-12	0.064865	1	3:37675004-40675004	non-coding
3:38997222:T:A	mtcn	0.12175	-0.033762	0.0053881	3.7034e-10	0.0011154	1	3:37675004-40675004	NA
17:79679848:G:C	mtcn	0.22464	-0.035526	0.0042198	3.8021e-17	0.0053209	1	17:78154285-81154285	non-coding
10:60153680:T:C	mtcn	0.02662	-0.099879	0.011029	1.3478e-19	9.2328e-05	5	10:58645079-61645079	non-coding
10:60153675:AT:A	mtcn	0.02676	-0.098734	0.010983	2.481e-19	6.3693e-05	5	10:58645079-61645079	non-coding
10:102762127:A:G	mtcn	0.21821	0.025773	0.004279	1.7122e-09	0.050191	3	10:101252345-105858178	non-coding
19:17408737:T:C	mtcn	0.28523	0.031663	0.0039231	6.9789e-16	0.013125	1	19:15902095-18902095	non-coding
10:102740271:T:C	mtcn	0.21781	0.025617	0.0042725	2.0259e-09	0.037807	3	10:101252345-105858178	non-coding
3:39175004:C:T	mtcn	0.11501	-0.03862	0.0055047	2.2871e-12	0.15598	1	3:37675004-40675004	non-coding
17:79682650:G:A	mtcn	0.13939	-0.04399	0.0051136	7.7908e-18	0.009288	1	17:78154285-81154285	non-coding
3:38997469:G:A	mtcn	0.12175	-0.033766	0.0053882	3.6862e-10	0.0011197	1	3:37675004-40675004	NA
11:4165529:A:G	mtcn	0.33994	-0.032108	0.003711	5.0542e-18	0.007841	1	11:2615974-5615974	non-coding
10:102761801:C:T	mtcn	0.21804	0.025847	0.0042781	1.5244e-09	0.058786	3	10:101252345-105858178	non-coding
22:43520263:A:G	mtcn	0.32847	-0.047659	0.0037728	1.3996e-36	0.029382	1	22:42029314-45029314	non-coding
4:155478641:T:C	mtcn	0.18985	0.031042	0.0044826	4.3579e-12	0.032404	2	4:154033035-157033035	non-coding
14:65523015:G:A	mtcn	0.40414	-0.018897	0.0036062	1.6048e-07	0.020937	1	14:64060024-67060024	non-coding
3:39155379:G:A	mtcn	0.1122	-0.037888	0.0055594	9.4169e-12	0.042221	1	3:37675004-40675004	non-coding
12:27903694:T:C	mtcn	0.16889	0.034514	0.0047064	2.2429e-13	0.042269	1	12:26367727-29367727	non-coding
12:27903572:CA:C	mtcn	0.16759	0.03408	0.0047426	6.6686e-13	0.014766	1	12:26367727-29367727	non-coding
10:60164672:T:G	mtcn	0.0283	-0.095106	0.01073	7.725e-19	0.0002101	5	10:58645079-61645079	NA
4:155478389:A:T	mtcn	0.18888	0.031	0.0044923	5.1769e-12	0.028083	2	4:154033035-157033035	non-coding
4:155478278:A:G	mtcn	0.18889	0.030997	0.0044923	5.2028e-12	0.027956	2	4:154033035-157033035	non-coding
14:65575254:C:CA	mtcn	0.42443	0.019512	0.003594	5.666e-08	0.056536	1	14:64060024-67060024	NA
12:27869702:C:T	mtcn	0.16721	0.034254	0.0047105	3.5487e-13	0.027353	1	12:26367727-29367727	non-coding
14:65535391:G:C	mtcn	0.4054	-0.018589	0.003595	2.3303e-07	0.01461	1	14:64060024-67060024	NA
17:79680674:A:G	mtcn	0.22466	-0.035396	0.0042195	4.9179e-17	0.0035517	1	17:78154285-81154285	non-coding
17:79657136:G:C	mtcn	0.14249	-0.043621	0.0050432	5.1712e-18	0.014495	1	17:78154285-81154285	non-coding
12:27869926:G:GA	mtcn	0.16487	0.034572	0.0047693	4.202e-13	0.023153	1	12:26367727-29367727	non-coding
17:79663931:T:C	mtcn	0.225	-0.035209	0.0042144	6.5782e-17	0.0030781	1	17:78154285-81154285	synonymous
14:65522223:T:A	mtcn	0.40537	-0.018613	0.0036066	2.4605e-07	0.013868	1	14:64060024-67060024	non-coding
10:60165306:A:C	mtcn	0.02832	-0.09561	0.010729	5.0541e-19	0.00027559	5	10:58645079-61645079	NA
10:60165386:A:G	mtcn	0.0289	-0.092268	0.010656	4.7625e-18	7.2096e-05	5	10:58645079-61645079	NA
8:103244903:G:A	mtcn	0.06554	-0.036616	0.0070889	2.401e-07	0.015296	1	8:101718144-104718144	non-coding
17:79681078:A:G	mtcn	0.22462	-0.035322	0.0042199	5.7493e-17	0.0036208	1	17:78154285-81154285	non-coding
10:102735835:C:G	mtcn	0.21865	0.025049	0.0042725	4.5485e-09	0.015599	3	10:101252345-105858178	non-coding
17:79681433:A:G	mtcn	0.22465	-0.035345	0.0042198	5.4741e-17	0.0037806	1	17:78154285-81154285	non-coding
17:79681220:T:C	mtcn	0.13917	-0.044207	0.0050984	4.2927e-18	0.016398	1	17:78154285-81154285	non-coding
11:4153408:A:G	mtcn	0.3325	-0.032495	0.0037443	4.0098e-18	0.010152	1	11:2615974-5615974	non-coding
11:4153407:C:T	mtcn	0.33221	-0.032518	0.0037457	3.9122e-18	0.010331	1	11:2615974-5615974	non-coding
8:103244599:A:C	mtcn	0.06539	-0.037136	0.0070956	1.6623e-07	0.021806	1	8:101718144-104718144	non-coding
14:65576165:C:T	mtcn	0.42369	0.019024	0.0035788	1.0629e-07	0.030841	1	14:64060024-67060024	NA
8:103244557:G:A	mtcn	0.06839	-0.03681	0.0070008	1.4561e-07	0.031663	1	8:101718144-104718144	non-coding
8:103223564:T:C	mtcn	0.06485	-0.037397	0.0071231	1.5195e-07	0.022407	1	8:101718144-104718144	non-coding
11:4153231:T:C	mtcn	0.3399	-0.032184	0.0037103	4.1656e-18	0.0094361	1	11:2615974-5615974	non-coding
12:27902262:C:CA	mtcn	0.16484	0.034814	0.0047822	3.3417e-13	0.028922	1	12:26367727-29367727	non-coding
10:102738551:A:G	mtcn	0.21839	0.025101	0.004272	4.2091e-09	0.015975	3	10:101252345-105858178	non-coding
12:27870807:G:A	mtcn	0.1673	0.034409	0.004708	2.6984e-13	0.03566	1	12:26367727-29367727	non-coding
14:65562306:C:G	mtcn	0.399	-0.017187	0.0036021	1.8292e-06	0.0017882	1	14:64060024-67060024	non-coding
17:79658100:C:T	mtcn	0.14194	-0.043759	0.0050507	4.5536e-18	0.016324	1	17:78154285-81154285	non-coding
11:4152915:G:A	mtcn	0.34323	-0.031967	0.0037075	6.564e-18	0.0064477	1	11:2615974-5615974	non-coding
8:103209447:G:A	mtcn	0.06444	-0.036923	0.0071616	2.5274e-07	0.016526	1	8:101718144-104718144	NA
2:64881229:G:A	mtcn	0.44318	-0.02117	0.0035766	3.2392e-09	0.46689	1	2:63381229-66381229	non-coding
3:39157441:T:C	mtcn	0.11469	-0.038234	0.0055084	3.8946e-12	0.094533	1	3:37675004-40675004	non-coding
3:39172642:G:A	mtcn	0.11468	-0.038351	0.0055094	3.3768e-12	0.10819	1	3:37675004-40675004	non-coding
10:60166809:A:C	mtcn	0.03122	-0.094047	0.010397	1.4891e-19	0.00070953	5	10:58645079-61645079	NA
14:65520616:G:A	mtcn	0.40402	-0.01912	0.0036061	1.1444e-07	0.029015	1	14:64060024-67060024	non-coding
17:79658940:C:A	mtcn	0.14195	-0.043737	0.0050505	4.7252e-18	0.01578	1	17:78154285-81154285	non-coding
1:2993740:G:T	mtcn	0.18365	0.027399	0.0045434	1.6344e-09	0.022913	1	1:1496602-4496602	non-coding
17:18239266:CTCT:C	mtcn	0.10625	-0.047992	0.0057029	3.9156e-17	0.0038263	1	17:16745603-19745603	non-coding
12:120146925:G:A	mtcn	0.07243	-0.042983	0.0067818	2.3284e-10	0.27278	1	12:118609284-121609284	non-coding
2:64881997:G:A	mtcn	0.44285	-0.021157	0.0035811	3.4659e-09	0.43735	1	2:63381229-66381229	non-coding
12:27901052:T:C	mtcn	0.16582	0.033386	0.0047415	1.9046e-12	0.0052712	1	12:26367727-29367727	non-coding
14:65577612:T:C	mtcn	0.4237	0.019018	0.0035804	1.0864e-07	0.030184	1	14:64060024-67060024	NA
11:4168308:G:T	mtcn	0.33983	-0.032169	0.0037116	4.4235e-18	0.0088982	1	11:2615974-5615974	non-coding
2:74177777:A:G	mtcn	0.02254	0.10575	0.011926	7.5056e-19	0.99978	2	2:72666053-75666053	missense
11:4124372:G:A	mtcn	0.33388	-0.032913	0.0037387	1.3276e-18	0.02939	1	11:2615974-5615974	non-coding
8:103225223:A:C	mtcn	0.06472	-0.03776	0.007129	1.1787e-07	0.027294	1	8:101718144-104718144	non-coding
8:103242709:C:T	mtcn	0.06544	-0.037208	0.0070945	1.5655e-07	0.024935	1	8:101718144-104718144	non-coding
19:5711930:C:T	mtcn	0.09485	-0.13704	0.0061589	1.1023e-109	1	1	19:4211930-7211930	missense
3:39171676:C:T	mtcn	0.11914	-0.037075	0.0054419	9.5712e-12	0.042293	1	3:37675004-40675004	non-coding
9:136141870:C:T	mtcn	0.18291	0.027022	0.004558	3.0582e-09	0.023647	1	9:134653875-137653875	non-coding
10:60167804:A:G	mtcn	0.02596	-0.096752	0.011137	3.6975e-18	6.4903e-05	5	10:58645079-61645079	NA
17:79659847:C:T	mtcn	0.14195	-0.043732	0.0050507	4.7768e-18	0.01563	1	17:78154285-81154285	non-coding
8:103225794:G:A	mtcn	0.06472	-0.037766	0.0071289	1.1731e-07	0.029448	1	8:101718144-104718144	non-coding
8:103207648:G:A	mtcn	0.06457	-0.036929	0.0071556	2.4588e-07	0.015247	1	8:101718144-104718144	NA
8:103225922:AAT:A	mtcn	0.06532	-0.036843	0.0071004	2.1158e-07	0.014155	1	8:101718144-104718144	non-coding
11:4169301:G:A	mtcn	0.34264	-0.031927	0.0037121	7.9062e-18	0.0054172	1	11:2615974-5615974	non-coding
17:79660187:C:T	mtcn	0.14048	-0.044062	0.0050733	3.7864e-18	0.020119	1	17:78154285-81154285	non-coding
14:65560024:TA:T	mtcn	0.41901	-0.019859	0.0035804	2.9134e-08	0.10604	1	14:64060024-67060024	non-coding
14:65578874:T:C	mtcn	0.42377	0.019248	0.0035803	7.6066e-08	0.042557	1	14:64060024-67060024	NA
10:60168474:T:C	mtcn	0.02835	-0.094354	0.010698	1.1508e-18	0.00018897	5	10:58645079-61645079	NA
17:18208734:G:A	mtcn	0.10731	-0.047718	0.0056774	4.2838e-17	0.0041169	1	17:16745603-19745603	non-coding
14:65579068:C:CT	mtcn	0.3341	-0.02169	0.0040514	8.6207e-08	0.032747	1	14:64060024-67060024	NA
10:60168645:A:G	mtcn	0.03224	-0.083624	0.010343	6.2035e-16	3.5769e-05	5	10:58645079-61645079	NA
21:44323720:C:T	mtcn	0.0596	0.10863	0.007457	4.5565e-48	1	1	21:42823720-45823720	pLoF
8:103241507:A:C	mtcn	0.06464	-0.037712	0.0071405	1.2819e-07	0.027284	1	8:101718144-104718144	non-coding
14:65539318:A:G	mtcn	0.41829	-0.019709	0.0035818	3.7434e-08	0.083682	1	14:64060024-67060024	non-coding
12:27899271:C:CA	mtcn	0.16765	0.033841	0.0047206	7.5685e-13	0.013039	1	12:26367727-29367727	non-coding
12:27899235:T:C	mtcn	0.16328	0.034499	0.0047604	4.2565e-13	0.022852	1	12:26367727-29367727	non-coding
14:65579414:A:T	mtcn	0.42129	0.019058	0.0035751	9.7734e-08	0.033182	1	14:64060024-67060024	NA
11:4170123:A:G	mtcn	0.34298	-0.032152	0.0037174	5.1977e-18	0.0081051	1	11:2615974-5615974	non-coding
10:60169167:A:G	mtcn	0.02835	-0.094314	0.010697	1.1729e-18	0.00018718	5	10:58645079-61645079	NA
10:60104983:A:C	mtcn	0.04384	-0.075301	0.0087902	1.0667e-17	2.709e-05	5	10:58645079-61645079	non-coding
8:103227002:T:A	mtcn	0.06698	-0.036902	0.0070354	1.5617e-07	0.022124	1	8:101718144-104718144	non-coding
14:65579720:T:C	mtcn	0.37993	-0.018723	0.0036227	2.3645e-07	0.013957	1	14:64060024-67060024	NA
8:144431810:C:CT	mtcn	0.25985	-0.022879	0.0042086	5.4395e-08	0.0472	1	8:142910798-145910798	non-coding
17:18241531:G:A	mtcn	0.11256	-0.049503	0.0055821	7.4401e-19	0.058006	1	17:16745603-19745603	non-coding
17:18207879:ATTAT:A	mtcn	0.10748	-0.047815	0.0056773	3.6962e-17	0.0038568	1	17:16745603-19745603	non-coding
18:42101049:C:T	mtcn	0.1225	-0.03617	0.0053668	1.5877e-11	0.008372	1	18:40607662-43607662	non-coding
8:103206056:A:G	mtcn	0.06465	-0.037395	0.0071507	1.699e-07	0.023768	1	8:101718144-104718144	NA
1:2996602:T:C	mtcn	0.23555	-0.027895	0.0041873	2.7035e-11	0.93323	1	1:1496602-4496602	non-coding
11:4149214:A:T	mtcn	0.33369	-0.032852	0.0037347	1.4109e-18	0.027641	1	11:2615974-5615974	non-coding
14:65540463:G:T	mtcn	0.39438	-0.017338	0.0036138	1.605e-06	0.0023299	1	14:64060024-67060024	non-coding
3:38876049:T:A	mtcn	0.11848	-0.034244	0.0054727	3.9189e-10	0.0010179	1	3:37675004-40675004	NA
12:27897950:G:T	mtcn	0.16327	0.034482	0.0047596	4.3347e-13	0.022466	1	12:26367727-29367727	non-coding
10:60170478:G:C	mtcn	0.02848	-0.092697	0.010698	4.5071e-18	8.684e-05	5	10:58645079-61645079	NA
9:136138765:GCGCCCACCACTA:G	mtcn	0.17964	0.02777	0.0046013	1.5868e-09	0.044712	1	9:134653875-137653875	non-coding
3:39168309:T:A	mtcn	0.11402	-0.037919	0.0055334	7.2446e-12	0.052364	1	3:37675004-40675004	non-coding
3:39168308:T:A	mtcn	0.11397	-0.03785	0.0055357	8.0666e-12	0.047371	1	3:37675004-40675004	non-coding
2:74166053:G:A	mtcn	0.02892	0.12948	0.010563	1.5211e-34	1	1	2:72666053-75666053	synonymous
10:60171239:T:C	mtcn	0.02836	-0.094395	0.010694	1.0745e-18	0.00019918	5	10:58645079-61645079	NA
17:18187144:C:T	mtcn	0.10731	-0.047667	0.0056764	4.5655e-17	0.0037274	1	17:16745603-19745603	non-coding
18:42099187:T:G	mtcn	0.12222	-0.036408	0.0053714	1.2172e-11	0.010874	1	18:40607662-43607662	non-coding
8:103238805:C:T	mtcn	0.06539	-0.03685	0.0070956	2.0652e-07	0.019384	1	8:101718144-104718144	non-coding
8:103204143:A:C	mtcn	0.06461	-0.037212	0.0071536	1.972e-07	0.020714	1	8:101718144-104718144	NA
14:65582097:G:A	mtcn	0.4332	0.019399	0.0035648	5.275e-08	0.058927	1	14:64060024-67060024	NA
14:65542067:C:G	mtcn	0.39433	-0.017295	0.0036138	1.7022e-06	0.0019107	1	14:64060024-67060024	non-coding
14:65582143:G:A	mtcn	0.42767	0.018675	0.0035585	1.536e-07	0.020621	1	14:64060024-67060024	NA
8:103238597:T:C	mtcn	0.0648	-0.037712	0.0071244	1.2007e-07	0.028918	1	8:101718144-104718144	non-coding
17:18187564:G:A	mtcn	0.10747	-0.047929	0.0056744	2.9999e-17	0.0058452	1	17:16745603-19745603	non-coding
12:27896308:T:C	mtcn	0.16903	0.033879	0.0047068	6.1148e-13	0.01609	1	12:26367727-29367727	non-coding
3:39167458:T:C	mtcn	0.11473	-0.038284	0.005508	3.6358e-12	0.10076	1	3:37675004-40675004	non-coding
10:60171958:G:A	mtcn	0.02827	-0.09445	0.010709	1.1446e-18	0.00018039	5	10:58645079-61645079	NA
11:4101368:C:T	mtcn	0.29614	-0.032895	0.0038726	1.989e-17	0.0017771	1	11:2615974-5615974	non-coding
11:4147004:T:C	mtcn	0.34374	-0.031906	0.0037068	7.4716e-18	0.0057602	1	11:2615974-5615974	non-coding
14:65542607:C:T	mtcn	0.42747	-0.018598	0.003576	1.9834e-07	0.01704	1	14:64060024-67060024	non-coding
14:65582755:G:A	mtcn	0.43341	0.017768	0.0035731	6.6016e-07	0.0053064	1	14:64060024-67060024	NA
8:103237928:C:T	mtcn	0.06543	-0.0367	0.007096	2.3177e-07	0.016455	1	8:101718144-104718144	non-coding
8:6821617:T:C	mtcn	0.44472	-0.023005	0.0035536	9.5646e-11	0.80868	1	8:5321617-8321617	non-coding
17:18188341:G:A	mtcn	0.10731	-0.047667	0.0056764	4.5605e-17	0.0037288	1	17:16745603-19745603	non-coding
8:103230339:A:G	mtcn	0.06541	-0.03679	0.007095	2.1559e-07	0.018637	1	8:101718144-104718144	non-coding
8:103237534:T:C	mtcn	0.06539	-0.036843	0.0070956	2.076e-07	0.017817	1	8:101718144-104718144	non-coding
12:27895370:A:G	mtcn	0.16793	0.034167	0.0047122	4.147e-13	0.023471	1	12:26367727-29367727	non-coding
14:65555471:C:T	mtcn	0.42734	-0.018809	0.0035733	1.411e-07	0.023676	1	14:64060024-67060024	non-coding
12:27877664:A:G	mtcn	0.16631	0.034356	0.0047217	3.4354e-13	0.028239	1	12:26367727-29367727	non-coding
3:39163813:GA:G	mtcn	0.11975	-0.035584	0.005471	7.8172e-11	0.0052927	1	3:37675004-40675004	non-coding
14:65583415:C:T	mtcn	0.37783	-0.017885	0.0036314	8.4281e-07	0.0041635	1	14:64060024-67060024	NA
8:103202627:GTGGAAGTTC:G	mtcn	0.06469	-0.038175	0.0072594	1.451e-07	0.026455	1	8:101718144-104718144	NA
17:18188884:C:T	mtcn	0.10732	-0.047726	0.0056763	4.1745e-17	0.004022	1	17:16745603-19745603	non-coding
14:65583581:T:C	mtcn	0.42502	0.01878	0.0035754	1.5e-07	0.021942	1	14:64060024-67060024	NA
12:27895033:T:C	mtcn	0.16326	0.034602	0.0047593	3.5852e-13	0.026918	1	12:26367727-29367727	non-coding
17:18245603:C:G	mtcn	0.1144	-0.049765	0.0055403	2.6501e-19	0.24434	1	17:16745603-19745603	non-coding
17:18245691:T:C	mtcn	0.1144	-0.049757	0.0055404	2.6913e-19	0.24112	1	17:16745603-19745603	non-coding
12:27878254:C:G	mtcn	0.1659	0.034596	0.0047234	2.3989e-13	0.040122	1	12:26367727-29367727	non-coding
12:27878475:G:A	mtcn	0.1665	0.034598	0.0047199	2.2973e-13	0.0417	1	12:26367727-29367727	non-coding
11:4099666:C:T	mtcn	0.29658	-0.032979	0.0038672	1.4931e-17	0.0022983	1	11:2615974-5615974	non-coding
8:103236570:C:T	mtcn	0.06482	-0.037655	0.0071244	1.2543e-07	0.026243	1	8:101718144-104718144	non-coding
12:27894272:C:CT	mtcn	0.16989	0.033085	0.0047048	2.0344e-12	0.0049689	1	12:26367727-29367727	non-coding
14:65584508:G:A	mtcn	0.37782	-0.017912	0.0036319	8.1446e-07	0.0043038	1	14:64060024-67060024	NA
12:27878828:A:G	mtcn	0.16664	0.034549	0.0047184	2.4398e-13	0.039359	1	12:26367727-29367727	non-coding
11:4144867:C:G	mtcn	0.34087	-0.032656	0.0037089	1.3111e-18	0.027504	1	11:2615974-5615974	non-coding
12:27878975:T:C	mtcn	0.16653	0.034623	0.0047194	2.194e-13	0.043555	1	12:26367727-29367727	non-coding
14:65553939:C:T	mtcn	0.37307	-0.017352	0.0036315	1.7702e-06	0.0020827	1	14:64060024-67060024	non-coding
3:38871520:C:T	mtcn	0.11603	-0.034412	0.0055255	4.7318e-10	0.00087367	1	3:37675004-40675004	non-coding
12:54729872:T:C	mtcn	0.46203	-0.050839	0.003566	4.0861e-46	0.86445	1	12:53229872-56229872	non-coding
11:4143990:C:A	mtcn	0.34072	-0.032754	0.0037096	1.0509e-18	0.033972	1	11:2615974-5615974	non-coding
11:4143886:T:G	mtcn	0.3408	-0.032755	0.0037094	1.0442e-18	0.034226	1	11:2615974-5615974	non-coding
11:4143721:G:T	mtcn	0.33978	-0.032752	0.0037131	1.1373e-18	0.031652	1	11:2615974-5615974	non-coding
18:42095036:C:T	mtcn	0.12438	-0.037048	0.0053244	3.4447e-12	0.037133	1	18:40607662-43607662	non-coding
10:60175610:C:T	mtcn	0.02827	-0.091687	0.010687	9.5301e-18	6.9437e-05	5	10:58645079-61645079	NA
14:65546299:C:T	mtcn	0.42742	-0.018855	0.0035726	1.3076e-07	0.025477	1	14:64060024-67060024	non-coding
17:18191786:AT:A	mtcn	0.10745	-0.047767	0.0056755	3.8836e-17	0.0037003	1	17:16745603-19745603	non-coding
14:65552182:C:T	mtcn	0.39902	-0.017193	0.0036021	1.8134e-06	0.0018024	1	14:64060024-67060024	non-coding
17:18249611:G:A	mtcn	0.10629	-0.047755	0.0056994	5.3395e-17	0.003245	1	17:16745603-19745603	non-coding
12:27891902:A:T	mtcn	0.16924	0.033153	0.0047109	1.9554e-12	0.0051583	1	12:26367727-29367727	non-coding
14:65546722:A:C	mtcn	0.40966	-0.017098	0.0035869	1.871e-06	0.0020158	1	14:64060024-67060024	non-coding
18:42094299:T:G	mtcn	0.12627	-0.036111	0.0052164	4.4337e-12	0.029226	1	18:40607662-43607662	non-coding
18:42094194:A:T	mtcn	0.1244	-0.036971	0.0053237	3.7978e-12	0.033863	1	18:40607662-43607662	non-coding
3:39009527:G:T	mtcn	0.12057	-0.033773	0.0054057	4.168e-10	0.00094879	1	3:37675004-40675004	NA
11:4142592:T:C	mtcn	0.34047	-0.032765	0.0037107	1.0485e-18	0.033833	1	11:2615974-5615974	non-coding
14:65551691:AG:A	mtcn	0.39899	-0.017243	0.0036024	1.6959e-06	0.0022144	1	14:64060024-67060024	non-coding
12:27881508:A:C	mtcn	0.16666	0.034664	0.0047192	2.0526e-13	0.046484	1	12:26367727-29367727	non-coding
11:4142172:C:T	mtcn	0.34024	-0.032713	0.0037115	1.2093e-18	0.029549	1	11:2615974-5615974	non-coding
10:60176931:G:A	mtcn	0.02261	-0.096787	0.011971	6.1958e-16	7.5966e-05	5	10:58645079-61645079	NA
11:4142069:C:T	mtcn	0.33277	-0.032507	0.00374	3.5692e-18	0.01134	1	11:2615974-5615974	non-coding
12:27881835:A:C	mtcn	0.16668	0.034686	0.0047187	1.9707e-13	0.048339	1	12:26367727-29367727	non-coding
18:42093511:G:C	mtcn	0.12442	-0.036972	0.0053237	3.7881e-12	0.03391	1	18:40607662-43607662	non-coding
14:65550816:T:A	mtcn	0.39904	-0.017218	0.003602	1.7519e-06	0.0018637	1	14:64060024-67060024	non-coding
17:18199454:A:G	mtcn	0.10751	-0.047962	0.0056745	2.8584e-17	0.0059569	1	17:16745603-19745603	non-coding
14:65550082:C:T	mtcn	0.399	-0.017166	0.0036018	1.8799e-06	0.001743	1	14:64060024-67060024	non-coding
12:27883173:A:G	mtcn	0.16751	0.034179	0.0047072	3.8411e-13	0.025283	1	12:26367727-29367727	non-coding
12:27883181:A:G	mtcn	0.16751	0.0342	0.0047073	3.7256e-13	0.026085	1	12:26367727-29367727	non-coding
11:4094923:G:A	mtcn	0.29528	-0.033397	0.0038725	6.4662e-18	0.0045422	1	11:2615974-5615974	non-coding
5:88180196:T:C	mtcn	0.05739	-0.074647	0.0076252	1.249e-22	1	1	5:86680196-89680196	non-coding
3:38867396:G:A	mtcn	0.11577	-0.034461	0.0055335	4.7334e-10	0.0008724	1	3:37675004-40675004	non-coding
17:18197570:A:C	mtcn	0.10747	-0.047984	0.0056744	2.7619e-17	0.0061511	1	17:16745603-19745603	non-coding
10:60179964:C:T	mtcn	0.03217	-0.088555	0.01026	6.0984e-18	0.00026945	5	10:58645079-61645079	NA
12:27884805:G:A	mtcn	0.16734	0.034165	0.0047096	4.0398e-13	0.024087	1	12:26367727-29367727	non-coding
14:65590537:A:G	mtcn	0.42119	0.018202	0.0035836	3.7878e-07	0.0089728	1	14:64060024-67060024	non-coding
11:4138304:C:T	mtcn	0.33988	-0.032899	0.0037144	8.2147e-19	0.043254	1	11:2615974-5615974	non-coding
12:27885971:A:C	mtcn	0.16398	0.034073	0.0047566	7.8697e-13	0.012513	1	12:26367727-29367727	non-coding
8:144408902:T:C	mtcn	0.26776	-0.021306	0.0039605	7.4625e-08	0.039821	1	8:142910798-145910798	non-coding
8:144408942:C:T	mtcn	0.26681	-0.021185	0.0039664	9.233e-08	0.033222	1	8:142910798-145910798	non-coding
12:54723028:G:A	mtcn	0.47212	-0.050464	0.0035662	1.8476e-45	0.08527	1	12:53229872-56229872	non-coding
10:60182125:A:G	mtcn	0.03219	-0.08845	0.010258	6.5681e-18	0.00026099	5	10:58645079-61645079	NA
8:144409934:C:A	mtcn	0.27231	-0.021512	0.0039569	5.4323e-08	0.051713	1	8:142910798-145910798	non-coding
8:144409938:A:AG	mtcn	0.27289	-0.021356	0.003958	6.8239e-08	0.041214	1	8:142910798-145910798	non-coding
8:144410798:A:G	mtcn	0.26478	-0.02316	0.0039841	6.1334e-09	0.45907	1	8:142910798-145910798	non-coding
8:144411018:A:G	mtcn	0.26298	-0.022902	0.0039967	1.0027e-08	0.2767	1	8:142910798-145910798	non-coding
10:60184249:C:T	mtcn	0.02826	-0.091827	0.010685	8.3955e-18	7.6082e-05	5	10:58645079-61645079	NA
18:42085693:C:CA	mtcn	0.12614	-0.036886	0.0052946	3.2424e-12	0.039404	1	18:40607662-43607662	non-coding
10:60185511:G:T	mtcn	0.02826	-0.091823	0.010685	8.4105e-18	7.5961e-05	5	10:58645079-61645079	NA
14:65596027:T:C	mtcn	0.39517	-0.019	0.0036041	1.3519e-07	0.021444	1	14:64060024-67060024	non-coding
10:60186051:A:G	mtcn	0.02826	-0.091821	0.010685	8.4187e-18	7.5892e-05	5	10:58645079-61645079	NA
14:65596490:A:G	mtcn	0.40005	-0.019332	0.0035917	7.3499e-08	0.039457	1	14:64060024-67060024	NA
18:42084513:C:G	mtcn	0.1243	-0.036856	0.0053273	4.5705e-12	0.028291	1	18:40607662-43607662	non-coding
14:65597509:G:A	mtcn	0.37147	-0.018838	0.0036552	2.5511e-07	0.011973	1	14:64060024-67060024	NA
10:60188177:A:G	mtcn	0.03209	-0.088488	0.010268	6.8282e-18	0.00026958	5	10:58645079-61645079	NA
14:65598704:G:A	mtcn	0.37515	-0.017457	0.0036245	1.4622e-06	0.0021446	1	14:64060024-67060024	NA
11:4084604:A:G	mtcn	0.29629	-0.032992	0.0038656	1.4044e-17	0.0024366	1	11:2615974-5615974	non-coding
18:42081815:G:T	mtcn	0.12432	-0.036854	0.0053272	4.575e-12	0.028243	1	18:40607662-43607662	non-coding
18:42080720:T:C	mtcn	0.12723	-0.037106	0.005278	2.0615e-12	0.059155	1	18:40607662-43607662	non-coding
11:4083121:A:G	mtcn	0.29653	-0.033084	0.003864	1.1076e-17	0.0029302	1	11:2615974-5615974	non-coding
11:4083013:A:G	mtcn	0.29635	-0.033039	0.0038653	1.258e-17	0.0026656	1	11:2615974-5615974	non-coding
10:60191179:A:C	mtcn	0.02825	-0.091853	0.010686	8.2929e-18	7.6346e-05	5	10:58645079-61645079	NA
14:65601689:T:G	mtcn	0.39267	-0.018653	0.0036031	2.255e-07	0.013907	1	14:64060024-67060024	NA
14:65602064:T:C	mtcn	0.37524	-0.017408	0.0036281	1.602e-06	0.001966	1	14:64060024-67060024	NA
18:42078951:G:A	mtcn	0.12509	-0.0374	0.0053158	1.9844e-12	0.063064	1	18:40607662-43607662	non-coding
14:65602287:T:A	mtcn	0.3926	-0.0186	0.0036036	2.4514e-07	0.012906	1	14:64060024-67060024	NA
18:42078782:C:T	mtcn	0.1254	-0.036923	0.0053082	3.5034e-12	0.03649	1	18:40607662-43607662	non-coding
10:104359884:C:T	mtcn	0.31824	-0.035162	0.0037744	1.2094e-20	0.057831	2	10:101252345-105858178	non-coding
10:60192548:G:A	mtcn	0.02824	-0.09182	0.010688	8.6019e-18	7.4511e-05	5	10:58645079-61645079	NA
18:42077425:G:A	mtcn	0.12539	-0.036819	0.0053085	4.0354e-12	0.031846	1	18:40607662-43607662	non-coding
10:60193317:T:C	mtcn	0.02929	-0.088487	0.010545	4.8148e-17	6.7229e-05	5	10:58645079-61645079	NA
10:60193475:A:G	mtcn	0.03501	-0.080264	0.010149	2.6113e-15	2.4505e-05	5	10:58645079-61645079	NA
10:60193616:C:T	mtcn	0.02825	-0.091779	0.010685	8.7619e-18	7.4467e-05	5	10:58645079-61645079	NA
10:104358178:G:T	mtcn	0.24699	-0.039051	0.0040768	9.817e-22	0.19282	2	10:101252345-105858178	non-coding
14:65605967:T:C	mtcn	0.39391	-0.01841	0.0036184	3.619e-07	0.0081509	1	14:64060024-67060024	NA
10:60196820:A:C	mtcn	0.02827	-0.091634	0.010682	9.5897e-18	7.0509e-05	5	10:58645079-61645079	NA
18:42072716:C:T	mtcn	0.12507	-0.036578	0.0053098	5.6291e-12	0.023126	1	18:40607662-43607662	non-coding
7:14975159:T:C	mtcn	0.00989	-0.10559	0.018732	1.7337e-08	0.90209	1	7:13475159-16475159	NA
18:42072173:C:G	mtcn	0.12506	-0.036608	0.0053103	5.4334e-12	0.023939	1	18:40607662-43607662	non-coding
7:101499930:G:A	mtcn	0.00483	0.24541	0.026195	7.3667e-21	0.99985	1	7:99999930-102999930	non-coding
10:60204161:GCTC:G	mtcn	0.02809	-0.092047	0.010727	9.4057e-18	6.8207e-05	5	10:58645079-61645079	NA
1:240131920:C:G	mtcn	0.02	-0.68049	0.12	1.4237e-08	0.93943	1	1:238631920-241631920	non-coding
10:60227099:G:C	mtcn	0.07447	0.0061048	0.0067063	0.36266	0.06048	2	10:58645079-61645079	NA
10:60204800:A:G	mtcn	0.02813	-0.091561	0.010703	1.1851e-17	6.4141e-05	5	10:58645079-61645079	NA
10:60226328:C:T	mtcn	0.02825	-0.091284	0.010669	1.1697e-17	6.7911e-05	5	10:58645079-61645079	NA
10:60226288:G:C	mtcn	0.02843	-0.090053	0.010657	2.9125e-17	3.7122e-05	5	10:58645079-61645079	NA
10:60226124:C:T	mtcn	0.07521	0.0066523	0.0066911	0.32012	0.070885	2	10:58645079-61645079	NA
18:42062380:A:C	mtcn	0.12613	-0.036864	0.0052912	3.235e-12	0.039513	1	18:40607662-43607662	non-coding
10:104343428:C:A	mtcn	0.3359	-0.034847	0.0037208	7.5829e-21	0.083343	2	10:101252345-105858178	non-coding
10:104342804:G:A	mtcn	0.3359	-0.034839	0.0037208	7.7284e-21	0.080106	2	10:101252345-105858178	non-coding
10:60220938:A:T	mtcn	0.02857	-0.089539	0.010637	3.847e-17	3.3897e-05	5	10:58645079-61645079	NA
10:60220446:T:C	mtcn	0.02857	-0.089294	0.010637	4.6881e-17	2.9962e-05	5	10:58645079-61645079	NA
10:104316581:C:A	mtcn	0.31828	-0.035092	0.0037749	1.4564e-20	0.051746	2	10:101252345-105858178	non-coding
11:4061281:AAGCCACCGTGCTC:A	mtcn	0.31847	-0.032223	0.0037942	2.0205e-17	0.0020616	1	11:2615974-5615974	non-coding
10:60218136:G:A	mtcn	0.02827	-0.090997	0.010675	1.5347e-17	5.7886e-05	5	10:58645079-61645079	NA
11:4059653:A:T	mtcn	0.29748	-0.032922	0.0038577	1.4126e-17	0.0023127	1	11:2615974-5615974	non-coding
10:104337938:G:A	mtcn	0.31943	-0.035848	0.0037825	2.6117e-21	0.3164	2	10:101252345-105858178	non-coding
10:104336426:A:C	mtcn	0.24709	-0.038966	0.0040762	1.1844e-21	0.16426	2	10:101252345-105858178	non-coding
7:92408455:G:T	mtcn	0.02039	0.015779	0.012819	0.21837	0.015495	2	7:90908370-93908370	non-coding
7:92408370:C:T	mtcn	0.0984	-0.039753	0.005928	1.9994e-11	0.99916	1	7:90908370-93908370	non-coding
11:4055492:T:TTA	mtcn	0.31521	-0.032895	0.0038159	6.6584e-18	0.0052807	1	11:2615974-5615974	non-coding
18:42050876:G:A	mtcn	0.12539	-0.036363	0.0053032	7.0445e-12	0.018678	1	18:40607662-43607662	non-coding
11:3939650:T:C	mtcn	0.29753	-0.032768	0.0038545	1.8753e-17	0.0016237	1	11:2615974-5615974	non-coding
11:3939762:T:TA	mtcn	0.29567	-0.033377	0.0038708	6.5302e-18	0.0045703	1	11:2615974-5615974	non-coding
11:4047855:C:G	mtcn	0.29658	-0.033129	0.0038636	9.9363e-18	0.0031663	1	11:2615974-5615974	non-coding
18:42043951:A:G	mtcn	0.12558	-0.036299	0.0053002	7.4581e-12	0.017675	1	18:40607662-43607662	non-coding
18:42041543:GA:G	mtcn	0.12721	-0.036097	0.0052955	9.3279e-12	0.014132	1	18:40607662-43607662	non-coding
18:41973779:G:A	mtcn	0.13087	-0.035212	0.0052608	2.1822e-11	0.0052552	1	18:40607662-43607662	non-coding
18:42041063:A:C	mtcn	0.12557	-0.03662	0.0053008	4.8998e-12	0.026681	1	18:40607662-43607662	non-coding
11:4043268:T:C	mtcn	0.29576	-0.033134	0.003862	9.5459e-18	0.0033082	1	11:2615974-5615974	non-coding
18:42040378:GATAAAGAGATAGTTTTATAAA:G	mtcn	0.1247	-0.036626	0.0053309	6.3922e-12	0.020506	1	18:40607662-43607662	non-coding
18:42040114:C:T	mtcn	0.12559	-0.036586	0.0053006	5.118e-12	0.025568	1	18:40607662-43607662	non-coding
18:42040026:G:C	mtcn	0.12508	-0.036964	0.0053114	3.4163e-12	0.037592	1	18:40607662-43607662	non-coding
18:41975749:G:A	mtcn	0.13084	-0.035224	0.005261	2.1536e-11	0.0053282	1	18:40607662-43607662	non-coding
18:41975802:C:T	mtcn	0.13084	-0.035237	0.005261	2.1174e-11	0.0062674	1	18:40607662-43607662	non-coding
7:92308144:C:T	mtcn	0.02267	0.027477	0.012297	0.025454	0.75827	2	7:90908370-93908370	non-coding
18:42035789:TG:T	mtcn	0.12536	-0.036548	0.005359	9.105e-12	0.014474	1	18:40607662-43607662	non-coding
11:4037996:C:G	mtcn	0.29872	-0.032931	0.003846	1.1037e-17	0.0028311	1	11:2615974-5615974	non-coding
18:42033254:C:A	mtcn	0.12562	-0.036492	0.0053147	6.5877e-12	0.019913	1	18:40607662-43607662	non-coding
11:4034772:A:G	mtcn	0.29773	-0.033378	0.0038541	4.6946e-18	0.0061238	1	11:2615974-5615974	non-coding
18:42030188:A:G	mtcn	0.12583	-0.036603	0.0053134	5.6279e-12	0.023289	1	18:40607662-43607662	non-coding
18:41984948:G:T	mtcn	0.1309	-0.03547	0.0052371	1.2628e-11	0.010255	1	18:40607662-43607662	non-coding
18:41985260:C:T	mtcn	0.12993	-0.034906	0.0052522	3.0112e-11	0.0044429	1	18:40607662-43607662	non-coding
18:42029784:C:G	mtcn	0.12583	-0.03662	0.0053133	5.4994e-12	0.023833	1	18:40607662-43607662	non-coding
18:41985511:G:C	mtcn	0.13091	-0.035441	0.0052362	1.3024e-11	0.0099585	1	18:40607662-43607662	non-coding
11:4031677:A:G	mtcn	0.29918	-0.03319	0.0038446	5.9801e-18	0.0047877	1	11:2615974-5615974	non-coding
11:4025768:G:T	mtcn	0.29704	-0.032905	0.0038563	1.4282e-17	0.0023794	1	11:2615974-5615974	non-coding
10:65016174:T:G	mtcn	0.41692	0.050233	0.0035695	5.57e-45	0.022692	1	10:63548306-66548306	non-coding
11:4023349:C:T	mtcn	0.29705	-0.032896	0.0038563	1.4587e-17	0.0023412	1	11:2615974-5615974	non-coding
11:4022284:C:T	mtcn	0.29766	-0.032906	0.0038531	1.3417e-17	0.0024579	1	11:2615974-5615974	non-coding
11:4020819:G:T	mtcn	0.29736	-0.03303	0.0038537	1.0261e-17	0.0030672	1	11:2615974-5615974	non-coding
18:42017901:A:G	mtcn	0.12558	-0.036707	0.0053183	5.1284e-12	0.025504	1	18:40607662-43607662	non-coding
10:65027143:G:T	mtcn	0.41678	0.05032	0.003569	3.8338e-45	0.032865	1	10:63548306-66548306	non-coding
10:65027610:A:T	mtcn	0.41771	0.050609	0.0035686	1.1912e-45	0.10546	1	10:63548306-66548306	non-coding
11:4013149:C:T	mtcn	0.29597	-0.033088	0.0038691	1.212e-17	0.0027245	1	11:2615974-5615974	non-coding
11:3978053:C:CAAAAA	mtcn	0.32264	-0.032262	0.0037777	1.3397e-17	0.0022937	1	11:2615974-5615974	non-coding
11:3982537:T:G	mtcn	0.29729	-0.032777	0.0038547	1.8426e-17	0.0019151	1	11:2615974-5615974	non-coding
11:4006438:C:T	mtcn	0.29626	-0.0334	0.0038619	5.2172e-18	0.0055343	1	11:2615974-5615974	non-coding
10:65038030:G:C	mtcn	0.41682	0.050255	0.0035689	4.9483e-45	0.025581	1	10:63548306-66548306	non-coding
11:4001328:G:T	mtcn	0.29731	-0.033012	0.0038548	1.0918e-17	0.0029616	1	11:2615974-5615974	non-coding
11:3999646:G:T	mtcn	0.29746	-0.032914	0.0038562	1.3965e-17	0.0024299	1	11:2615974-5615974	non-coding
10:65048306:C:A	mtcn	0.41483	0.051006	0.0035708	2.7565e-46	0.44738	1	10:63548306-66548306	non-coding
10:65050659:A:G	mtcn	0.41707	0.05032	0.0035697	3.9981e-45	0.031618	1	10:63548306-66548306	non-coding
10:65101207:G:C	mtcn	0.41719	0.050279	0.0035681	4.3111e-45	0.029381	1	10:63548306-66548306	non-coding
10:65052542:C:T	mtcn	0.41688	0.050281	0.0035688	4.4341e-45	0.028496	1	10:63548306-66548306	non-coding
10:65096250:C:T	mtcn	0.41697	0.050283	0.0035687	4.3705e-45	0.028883	1	10:63548306-66548306	non-coding
10:65062008:G:C	mtcn	0.41685	0.05023	0.0035694	5.6122e-45	0.022551	1	10:63548306-66548306	non-coding
10:65062820:C:T	mtcn	0.41691	0.050248	0.0035689	5.0884e-45	0.024885	1	10:63548306-66548306	non-coding
10:65063836:ACTTTGCC:A	mtcn	0.41569	0.050584	0.0035749	1.8726e-45	0.067074	1	10:63548306-66548306	non-coding
10:65066186:G:T	mtcn	0.41686	0.050305	0.0035691	4.1106e-45	0.030808	1	10:63548306-66548306	non-coding
10:65077994:C:G	mtcn	0.41661	0.05045	0.0035697	2.3843e-45	0.052842	1	10:63548306-66548306	non-coding
4:102819154:G:A	mtcn	0.34133	-0.017215	0.0037167	3.6264e-06	0.0021915	1	4:101277542-104277542	non-coding
4:102818960:C:A	mtcn	0.34137	-0.017193	0.003717	3.7351e-06	0.0023538	1	4:101277542-104277542	non-coding
4:102810624:G:A	mtcn	0.34132	-0.017153	0.0037159	3.9098e-06	0.0022321	1	4:101277542-104277542	non-coding
4:102810162:A:G	mtcn	0.34131	-0.017165	0.0037173	3.8827e-06	0.0020368	1	4:101277542-104277542	non-coding
4:102809755:C:A	mtcn	0.34129	-0.017195	0.0037174	3.736e-06	0.0023466	1	4:101277542-104277542	non-coding
4:102809439:G:C	mtcn	0.34129	-0.017186	0.0037173	3.7771e-06	0.002326	1	4:101277542-104277542	non-coding
4:102797300:A:G	mtcn	0.34203	-0.017193	0.0037144	3.6781e-06	0.0024065	1	4:101277542-104277542	non-coding
4:102794164:A:G	mtcn	0.34204	-0.01713	0.003714	3.9822e-06	0.0022048	1	4:101277542-104277542	non-coding
4:102792348:T:C	mtcn	0.34204	-0.017131	0.003714	3.9794e-06	0.0022066	1	4:101277542-104277542	non-coding
4:102791185:G:A	mtcn	0.34106	-0.017422	0.003717	2.7717e-06	0.0032504	1	4:101277542-104277542	non-coding
4:102788747:A:G	mtcn	0.33858	-0.017948	0.0037242	1.441e-06	0.0062565	1	4:101277542-104277542	non-coding
4:102787423:G:T	mtcn	0.34168	-0.017236	0.0037152	3.493e-06	0.0022931	1	4:101277542-104277542	non-coding
4:102787117:C:T	mtcn	0.34157	-0.017098	0.0037155	4.1865e-06	0.0018867	1	4:101277542-104277542	non-coding
4:102786685:A:G	mtcn	0.34207	-0.017252	0.003715	3.4204e-06	0.0026313	1	4:101277542-104277542	non-coding
4:102784230:A:G	mtcn	0.34261	-0.017115	0.0037156	4.1e-06	0.0021592	1	4:101277542-104277542	non-coding
4:102781633:G:C	mtcn	0.34158	-0.017256	0.0037145	3.3923e-06	0.0026265	1	4:101277542-104277542	non-coding
4:102781331:C:T	mtcn	0.3384	-0.018003	0.0037239	1.3358e-06	0.0067506	1	4:101277542-104277542	non-coding
4:102779328:G:A	mtcn	0.33772	-0.018243	0.0037265	9.8117e-07	0.0093124	1	4:101277542-104277542	non-coding
4:102777778:A:G	mtcn	0.34171	-0.017185	0.0037138	3.7037e-06	0.0021488	1	4:101277542-104277542	non-coding
4:102772861:G:C	mtcn	0.34111	-0.017501	0.0037166	2.492e-06	0.0036104	1	4:101277542-104277542	non-coding
4:102770557:A:G	mtcn	0.33905	-0.017892	0.0037294	1.6071e-06	0.0056733	1	4:101277542-104277542	non-coding
4:102769511:T:G	mtcn	0.34775	-0.016972	0.003732	5.4225e-06	0.0023217	1	4:101277542-104277542	non-coding
4:102762581:G:A	mtcn	0.3763	-0.016865	0.0036491	3.8076e-06	0.0049257	1	4:101277542-104277542	non-coding
4:102761395:C:G	mtcn	0.37387	-0.016487	0.0036696	7.0256e-06	0.0025026	1	4:101277542-104277542	non-coding
4:102761385:G:A	mtcn	0.37629	-0.017377	0.0036557	2.0017e-06	0.010222	1	4:101277542-104277542	non-coding
4:102758403:C:A	mtcn	0.30784	-0.019355	0.0038155	3.9236e-07	0.032139	1	4:101277542-104277542	non-coding
4:102757578:C:A	mtcn	0.38749	-0.016119	0.0036164	8.3044e-06	0.0023268	1	4:101277542-104277542	non-coding
4:102757065:G:A	mtcn	0.38457	-0.016788	0.0036212	3.5505e-06	0.0058868	1	4:101277542-104277542	non-coding
4:102756099:C:T	mtcn	0.37653	-0.016937	0.0036385	3.2423e-06	0.0059731	1	4:101277542-104277542	non-coding
4:102755799:CA:C	mtcn	0.37738	-0.017448	0.0036449	1.6934e-06	0.012441	1	4:101277542-104277542	non-coding
4:102755378:G:A	mtcn	0.38288	-0.01725	0.0036165	1.845e-06	0.011883	1	4:101277542-104277542	non-coding
4:102754507:G:A	mtcn	0.30793	-0.01925	0.0038097	4.3544e-07	0.029362	1	4:101277542-104277542	non-coding
4:102753408:A:G	mtcn	0.30738	-0.019341	0.003813	3.9296e-07	0.032748	1	4:101277542-104277542	non-coding
4:102752589:A:G	mtcn	0.31046	-0.018701	0.0038023	8.7327e-07	0.014158	1	4:101277542-104277542	non-coding
4:102752201:A:G	mtcn	0.30729	-0.019435	0.003812	3.4254e-07	0.038292	1	4:101277542-104277542	non-coding
4:102751276:C:T	mtcn	0.38692	-0.01676	0.0036265	3.8099e-06	0.0058448	1	4:101277542-104277542	synonymous
4:102751076:G:A	mtcn	0.30721	-0.019413	0.0038101	3.4833e-07	0.038026	1	4:101277542-104277542	missense
4:102751014:G:C	mtcn	0.0215	-0.071762	0.012373	6.6264e-09	0.78634	2	4:101277542-104277542	missense
4:102750922:T:C	mtcn	0.3106	-0.018628	0.0038011	9.5516e-07	0.012999	1	4:101277542-104277542	non-coding
4:102749300:A:AT	mtcn	0.3938	-0.01678	0.0036313	3.8193e-06	0.0048133	1	4:101277542-104277542	non-coding
4:102747265:G:C	mtcn	0.38603	-0.016873	0.0036297	3.341e-06	0.0066925	1	4:101277542-104277542	non-coding
4:102746780:C:A	mtcn	0.38586	-0.016836	0.0036295	3.5078e-06	0.0063321	1	4:101277542-104277542	non-coding
4:102745985:C:T	mtcn	0.30662	-0.019741	0.0038161	2.3028e-07	0.058712	1	4:101277542-104277542	non-coding
4:102744092:C:T	mtcn	0.38703	-0.016836	0.0036303	3.5225e-06	0.006291	1	4:101277542-104277542	non-coding
4:102743811:T:C	mtcn	0.37662	-0.017054	0.0036358	2.7244e-06	0.0072459	1	4:101277542-104277542	non-coding
4:102743698:T:A	mtcn	0.30698	-0.019504	0.0038196	3.287e-07	0.040187	1	4:101277542-104277542	non-coding
4:102743687:C:T	mtcn	0.37642	-0.017273	0.0036463	2.1685e-06	0.0096217	1	4:101277542-104277542	non-coding
4:102743353:A:G	mtcn	0.31043	-0.018678	0.0038064	9.2528e-07	0.013356	1	4:101277542-104277542	non-coding
4:102741002:C:T	mtcn	0.30995	-0.018952	0.0038117	6.6286e-07	0.019144	1	4:101277542-104277542	non-coding
4:102739980:C:T	mtcn	0.30895	-0.019476	0.0038112	3.2207e-07	0.042485	1	4:101277542-104277542	non-coding
4:102739928:C:A	mtcn	0.30888	-0.019499	0.0038117	3.1292e-07	0.04374	1	4:101277542-104277542	non-coding
4:102739791:A:G	mtcn	0.30902	-0.019417	0.0038117	3.5065e-07	0.038784	1	4:101277542-104277542	non-coding
4:102739536:G:A	mtcn	0.31046	-0.01916	0.0038099	4.9274e-07	0.027561	1	4:101277542-104277542	non-coding
4:102739452:C:T	mtcn	0.31046	-0.01916	0.0038099	4.9289e-07	0.027558	1	4:101277542-104277542	non-coding
4:102738856:TA:T	mtcn	0.30899	-0.019468	0.0038176	3.406e-07	0.040346	1	4:101277542-104277542	non-coding
4:102738722:A:G	mtcn	0.30889	-0.019521	0.0038122	3.0457e-07	0.044994	1	4:101277542-104277542	non-coding
4:102737936:C:G	mtcn	0.385	-0.016632	0.0036424	4.9636e-06	0.0042506	1	4:101277542-104277542	non-coding
4:102737714:C:CT	mtcn	0.31031	-0.01868	0.0038323	1.0913e-06	0.011959	1	4:101277542-104277542	non-coding
4:102737250:G:A	mtcn	0.37435	-0.016985	0.0036486	3.2377e-06	0.0059982	1	4:101277542-104277542	non-coding
4:102736943:CTTGTT:C	mtcn	0.30893	-0.019489	0.003819	3.3411e-07	0.041042	1	4:101277542-104277542	non-coding
4:102736743:A:T	mtcn	0.309	-0.019425	0.0038135	3.5118e-07	0.038608	1	4:101277542-104277542	non-coding
4:102736456:C:T	mtcn	0.37086	-0.017484	0.0036476	1.6405e-06	0.011976	1	4:101277542-104277542	non-coding
4:102723898:GA:G	mtcn	0.02017	-0.07132	0.012895	3.1863e-08	0.13941	2	4:101277542-104277542	non-coding
10:58646832:C:CATA	mtcn	0.00194	0.19171	0.044601	1.7204e-05	0.11163	4	10:58645079-61645079	NA
10:58647276:GA:G	mtcn	0.00194	0.19193	0.044601	1.6823e-05	0.11375	4	10:58645079-61645079	NA
10:58651719:A:G	mtcn	0.00216	0.16601	0.042135	8.1518e-05	0.020904	4	10:58645079-61645079	NA
10:58653863:G:A	mtcn	0.00214	0.17184	0.04232	4.8969e-05	0.037695	4	10:58645079-61645079	NA
10:58655069:C:T	mtcn	0.00231	0.1631	0.040997	6.9403e-05	0.031565	4	10:58645079-61645079	NA
10:58656994:T:C	mtcn	0.00216	0.16734	0.042106	7.0582e-05	0.025327	4	10:58645079-61645079	NA
10:58659703:G:A	mtcn	0.00218	0.17629	0.04202	2.7254e-05	0.076762	4	10:58645079-61645079	NA
10:58661246:G:A	mtcn	0.00216	0.16589	0.042129	8.2277e-05	0.02062	4	10:58645079-61645079	NA
10:58661689:G:A	mtcn	0.00213	0.1749	0.042282	3.5268e-05	0.059278	4	10:58645079-61645079	NA
10:58661999:A:G	mtcn	0.00216	0.1659	0.04213	8.225e-05	0.020814	4	10:58645079-61645079	NA
10:58665312:C:T	mtcn	0.00215	0.17262	0.0423	4.4888e-05	0.042801	4	10:58645079-61645079	NA
10:58670366:G:A	mtcn	0.00218	0.17196	0.041996	4.2277e-05	0.057216	4	10:58645079-61645079	NA
10:58687089:C:A	mtcn	0.00223	0.16376	0.041843	9.0887e-05	0.023466	4	10:58645079-61645079	NA
10:58688252:T:C	mtcn	0.00223	0.16376	0.041842	9.0889e-05	0.023481	4	10:58645079-61645079	NA
10:58688336:G:A	mtcn	0.00223	0.16376	0.041843	9.0889e-05	0.023471	4	10:58645079-61645079	NA
10:58692692:T:G	mtcn	0.0022498	-0.16491	0.041754	7.8341e-05	0.029769	4	10:58645079-61645079	NA
10:58698468:AAT:A	mtcn	0.002277	-0.15938	0.041814	0.00013804	0.015321	4	10:58645079-61645079	NA
10:58702292:A:G	mtcn	0.0022363	-0.16346	0.041888	9.5265e-05	0.022945	4	10:58645079-61645079	NA
10:58715216:G:A	mtcn	0.0022894	-0.16768	0.041655	5.689e-05	0.047503	4	10:58645079-61645079	NA
10:58719467:T:C	mtcn	0.0022888	-0.16716	0.041661	6.0123e-05	0.044201	4	10:58645079-61645079	NA
10:58732844:A:C	mtcn	0.0022797	-0.16881	0.041724	5.2155e-05	0.052844	4	10:58645079-61645079	NA
10:58738765:A:G	mtcn	0.0021667	-0.16236	0.042379	0.00012756	0.014848	4	10:58645079-61645079	NA
22:43528240:G:A	7sdna_vs_dnaprimer	0.32757	-0.026553	0.0040368	4.7724e-11	0.062688	1	22:42029314-45029314	non-coding
22:43528251:G:T	7sdna_vs_dnaprimer	0.33048	-0.02666	0.0040518	4.7068e-11	0.068323	1	22:42029314-45029314	non-coding
10:60144884:C:T	7sdna_vs_dnaprimer	0.22623	0.037418	0.0044924	8.1474e-17	0.6179	1	10:58644884-61644884	non-coding
20:17937801:T:C	7sdna_vs_dnaprimer	0.45913	0.05501	0.003771	3.3698e-48	0.012751	2	20:16468871-19468871	non-coding
22:43528793:T:C	7sdna_vs_dnaprimer	0.32948	-0.027039	0.0040529	2.5313e-11	0.12537	1	22:42029314-45029314	non-coding
22:43540125:TATA:T	7sdna_vs_dnaprimer	0.3487	-0.02566	0.0039729	1.0559e-10	0.029107	1	22:42029314-45029314	non-coding
20:17921474:G:T	7sdna_vs_dnaprimer	0.1116	0.032853	0.0059528	3.4085e-08	0.018019	3	20:16468871-19468871	non-coding
22:43526496:C:T	7sdna_vs_dnaprimer	0.33111	-0.026856	0.0040557	3.5466e-11	0.090123	1	22:42029314-45029314	non-coding
22:43529029:C:T	7sdna_vs_dnaprimer	0.32951	-0.027062	0.004052	2.4116e-11	0.1315	1	22:42029314-45029314	non-coding
20:17948705:A:C	7sdna_vs_dnaprimer	0.11149	0.033258	0.0059562	2.3538e-08	0.018129	3	20:16468871-19468871	non-coding
20:17938580:CAATT:C	7sdna_vs_dnaprimer	0.11457	0.033437	0.0059187	1.611e-08	0.01067	3	20:16468871-19468871	non-coding
22:43529314:G:C	7sdna_vs_dnaprimer	0.32713	-0.027036	0.0040362	2.1095e-11	0.13987	1	22:42029314-45029314	missense
20:17923379:A:G	7sdna_vs_dnaprimer	0.45906	0.054929	0.0037707	4.547e-48	0.010603	2	20:16468871-19468871	non-coding
22:43524487:CCT:C	7sdna_vs_dnaprimer	0.33698	-0.026008	0.0040491	1.3334e-10	0.024651	1	22:42029314-45029314	non-coding
22:43529517:C:T	7sdna_vs_dnaprimer	0.32949	-0.027094	0.0040511	2.2612e-11	0.13996	1	22:42029314-45029314	non-coding
15:89861826:T:C	7sdna_vs_dnaprimer	0.03897	-0.061706	0.010087	9.5062e-10	0.27426	1	15:88304497-91304497	missense
20:17920820:C:T	7sdna_vs_dnaprimer	0.11159	0.033093	0.0059536	2.7209e-08	0.016293	3	20:16468871-19468871	non-coding
20:17970249:C:T	rna_vs_dnaprimer	0.33712	-0.036312	0.0039932	9.6002e-20	0.09799	1	20:16453079-19453079	non-coding
20:17970247:A:G	rna_vs_dnaprimer	0.33712	-0.036312	0.0039932	9.5821e-20	0.097988	1	20:16453079-19453079	non-coding
15:89788888:T:G	7sdna_vs_dnaprimer	0.04215	-0.057786	0.0094391	9.2407e-10	0.28167	1	15:88304497-91304497	non-coding
22:43524000:A:T	7sdna_vs_dnaprimer	0.33606	-0.025731	0.0040432	1.9664e-10	0.016959	1	22:42029314-45029314	non-coding
20:17947646:G:A	rna_vs_dnaprimer	0.33253	-0.035814	0.0040044	3.7648e-19	0.032703	1	20:16453079-19453079	non-coding
20:17920275:CCCA:C	rna_vs_dnaprimer	0.33247	-0.035692	0.0040112	5.6764e-19	0.022586	1	20:16453079-19453079	non-coding
20:17973799:A:T	7sdna_vs_dnaprimer	0.4618	0.055856	0.0037809	2.1747e-49	0.027835	2	20:16468871-19468871	non-coding
20:17947337:A:G	7sdna_vs_dnaprimer	0.11153	0.033124	0.0059549	2.6601e-08	0.018383	3	20:16468871-19468871	non-coding
20:17924633:T:C	7sdna_vs_dnaprimer	0.45907	0.054964	0.0037708	3.9908e-48	0.010761	2	20:16468871-19468871	non-coding
10:60156166:A:G	7sdna_vs_dnaprimer	0.23215	0.036691	0.0044461	1.5511e-16	0.33575	1	10:58644884-61644884	non-coding
20:17974628:T:C	7sdna_vs_dnaprimer	0.10861	0.034367	0.0060281	1.1899e-08	0.018476	3	20:16468871-19468871	non-coding
20:17968871:C:T	7sdna_vs_dnaprimer	0.0168	0.25221	0.014941	6.2412e-64	0.53341	1	20:16468871-19468871	missense
20:17968871:C:T	rna_vs_dnaprimer	0.0168	-0.13614	0.014975	9.7919e-20	0.71569	2	20:16453079-19453079	missense
20:17946586:C:A	7sdna_vs_dnaprimer	0.45941	0.055105	0.0037721	2.4674e-48	0.014763	2	20:16468871-19468871	non-coding
20:17974813:A:G	7sdna_vs_dnaprimer	0.10861	0.034375	0.0060286	1.1847e-08	0.017817	3	20:16468871-19468871	non-coding
20:17946434:G:T	7sdna_vs_dnaprimer	0.01676	0.25383	0.01507	1.1607e-63	0.29019	1	20:16468871-19468871	non-coding
20:17946434:G:T	rna_vs_dnaprimer	0.01676	-0.13444	0.015104	5.5652e-19	0.13813	2	20:16453079-19453079	non-coding
20:17968548:G:A	rna_vs_dnaprimer	0.33672	-0.036178	0.0039939	1.3262e-19	0.074693	1	20:16453079-19453079	non-coding
20:17940866:T:G	7sdna_vs_dnaprimer	0.45914	0.054973	0.0037711	3.9233e-48	0.01208	2	20:16468871-19468871	non-coding
22:43522427:G:A	7sdna_vs_dnaprimer	0.33125	-0.026569	0.0040585	5.8901e-11	0.054967	1	22:42029314-45029314	non-coding
20:17934191:A:G	rna_vs_dnaprimer	0.33218	-0.03592	0.0040068	3.1097e-19	0.038281	1	20:16453079-19453079	non-coding
20:17953062:A:C	7sdna_vs_dnaprimer	0.45718	0.055831	0.0037693	1.2251e-49	0.20186	2	20:16468871-19468871	non-coding
20:17953079:AT:A	rna_vs_dnaprimer	0.43342	-0.038865	0.0041961	1.9998e-20	0.17763	1	20:16453079-19453079	non-coding
20:17975594:T:C	7sdna_vs_dnaprimer	0.46114	0.055588	0.0037714	3.5905e-49	0.029432	2	20:16468871-19468871	non-coding
20:17967843:G:T	7sdna_vs_dnaprimer	0.01795	0.24778	0.014738	1.9909e-63	0.13477	1	20:16468871-19468871	non-coding
20:17967843:G:T	rna_vs_dnaprimer	0.01795	-0.13174	0.014772	4.7405e-19	0.12861	2	20:16453079-19453079	non-coding
20:17933686:A:G	rna_vs_dnaprimer	0.33218	-0.035923	0.0040068	3.0832e-19	0.03852	1	20:16453079-19453079	non-coding
20:17941737:C:T	rna_vs_dnaprimer	0.33223	-0.035892	0.0040066	3.3005e-19	0.03622	1	20:16453079-19453079	non-coding
20:17926457:G:A	7sdna_vs_dnaprimer	0.11172	0.032879	0.0059485	3.2525e-08	0.019332	3	20:16468871-19468871	non-coding
20:17933368:T:TG	7sdna_vs_dnaprimer	0.11237	0.033576	0.0059373	1.5571e-08	0.0075903	3	20:16468871-19468871	non-coding
20:17941968:G:C	7sdna_vs_dnaprimer	0.08191	0.043304	0.006844	2.4961e-10	0.0032557	3	20:16468871-19468871	non-coding
20:17917826:C:A	7sdna_vs_dnaprimer	0.11158	0.032974	0.0059545	3.0647e-08	0.016458	3	20:16468871-19468871	non-coding
20:17954125:T:C	7sdna_vs_dnaprimer	0.11241	0.033694	0.0059333	1.3556e-08	0.014795	3	20:16468871-19468871	non-coding
20:17944877:A:C	7sdna_vs_dnaprimer	0.45916	0.054995	0.0037712	3.5974e-48	0.012257	2	20:16468871-19468871	non-coding
20:17926961:C:T	7sdna_vs_dnaprimer	0.1117	0.032851	0.0059488	3.3473e-08	0.02112	3	20:16468871-19468871	non-coding
20:17927003:A:G	7sdna_vs_dnaprimer	0.45912	0.054982	0.003771	3.7648e-48	0.012436	2	20:16468871-19468871	non-coding
20:17942398:T:C	rna_vs_dnaprimer	0.33219	-0.035887	0.0040068	3.3489e-19	0.035756	1	20:16453079-19453079	non-coding
20:17944772:G:A	7sdna_vs_dnaprimer	0.11161	0.032887	0.0059541	3.3246e-08	0.023503	3	20:16468871-19468871	non-coding
20:17927126:G:T	7sdna_vs_dnaprimer	0.11172	0.032863	0.005949	3.3113e-08	0.01953	3	20:16468871-19468871	non-coding
20:17966768:A:G	7sdna_vs_dnaprimer	0.10856	0.034288	0.0060257	1.2678e-08	0.019631	3	20:16468871-19468871	non-coding
20:17944554:CT:C	rna_vs_dnaprimer	0.33328	-0.035613	0.0040071	6.2531e-19	0.01992	1	20:16453079-19453079	non-coding
20:17942912:G:A	7sdna_vs_dnaprimer	0.11152	0.033066	0.0059559	2.8271e-08	0.019497	3	20:16468871-19468871	non-coding
20:17955038:G:A	7sdna_vs_dnaprimer	0.45683	0.055901	0.0037706	1.0014e-49	0.25877	2	20:16468871-19468871	non-coding
22:43520263:A:G	7sdna_vs_dnaprimer	0.326	-0.026633	0.0040422	4.4375e-11	0.064531	1	22:42029314-45029314	non-coding
20:17955122:C:T	7sdna_vs_dnaprimer	0.11241	0.033695	0.0059332	1.3544e-08	0.014199	3	20:16468871-19468871	non-coding
20:17955153:G:A	7sdna_vs_dnaprimer	0.45713	0.055867	0.0037689	1.0348e-49	0.24093	2	20:16468871-19468871	non-coding
20:17927980:G:C	7sdna_vs_dnaprimer	0.11167	0.032778	0.0059494	3.5979e-08	0.022908	3	20:16468871-19468871	non-coding
20:17931307:G:A	7sdna_vs_dnaprimer	0.45912	0.054946	0.0037713	4.3917e-48	0.01006	2	20:16468871-19468871	non-coding
20:17929115:C:T	7sdna_vs_dnaprimer	0.11169	0.03278	0.0059492	3.5894e-08	0.023174	3	20:16468871-19468871	non-coding
20:17956834:T:G	7sdna_vs_dnaprimer	0.1086	0.034296	0.0060252	1.2541e-08	0.019175	3	20:16468871-19468871	non-coding
20:17930306:T:C	7sdna_vs_dnaprimer	0.459	0.05499	0.0037712	3.6869e-48	0.012054	2	20:16468871-19468871	non-coding
20:17914322:A:G	rna_vs_dnaprimer	0.3321	-0.036473	0.0040274	1.3524e-19	0.080815	1	20:16453079-19453079	NA
20:17958799:G:A	7sdna_vs_dnaprimer	0.46068	0.055651	0.0037692	2.477e-49	0.04355	2	20:16468871-19468871	non-coding
20:17912654:C:T	7sdna_vs_dnaprimer	0.12061	0.026327	0.0058054	5.7614e-06	0.037385	3	20:16468871-19468871	NA
20:17959569:A:G	rna_vs_dnaprimer	0.33673	-0.036234	0.0039943	1.1749e-19	0.084775	1	20:16453079-19453079	non-coding
20:17959712:C:T	7sdna_vs_dnaprimer	0.10859	0.034248	0.0060252	1.3149e-08	0.020628	3	20:16468871-19468871	non-coding
20:17961400:T:C	rna_vs_dnaprimer	0.33592	-0.036408	0.0039986	8.6033e-20	0.11513	1	20:16453079-19453079	non-coding
20:17960065:A:G	7sdna_vs_dnaprimer	0.1086	0.034263	0.0060251	1.2947e-08	0.020144	3	20:16468871-19468871	non-coding
20:17961179:G:A	7sdna_vs_dnaprimer	0.10859	0.034271	0.0060252	1.2854e-08	0.020133	3	20:16468871-19468871	non-coding
8:23372914:G:C	rna_vs_dnaprimer	0.38222	0.024359	0.0038991	4.1748e-10	0.97992	1	8:21872914-24872914	NA
20:17987967:G:A	7sdna_vs_dnaprimer	0.10855	0.033861	0.0060431	2.1032e-08	0.021769	3	20:16468871-19468871	non-coding
15:89804497:G:A	7sdna_vs_dnaprimer	0.04186	-0.058336	0.0094841	7.7042e-10	0.33716	1	15:88304497-91304497	non-coding
15:89727457:A:G	7sdna_vs_dnaprimer	0.04096	-0.054989	0.0095661	9.0133e-09	0.044224	1	15:88304497-91304497	non-coding
20:17990762:CG:C	7sdna_vs_dnaprimer	0.10893	0.034318	0.0060493	1.4027e-08	0.014527	3	20:16468871-19468871	non-coding
20:17990767:T:A	7sdna_vs_dnaprimer	0.109	0.034393	0.0060495	1.3062e-08	0.013061	3	20:16468871-19468871	non-coding
20:18019883:T:C	7sdna_vs_dnaprimer	0.12822	0.02853	0.0057459	6.8611e-07	0.0015319	3	20:16468871-19468871	non-coding
20:18018436:G:A	7sdna_vs_dnaprimer	0.12821	0.028396	0.005622	4.3992e-07	0.0014902	3	20:16468871-19468871	non-coding
20:17993460:A:G	7sdna_vs_dnaprimer	0.10907	0.034191	0.0060317	1.4408e-08	0.011646	3	20:16468871-19468871	non-coding
20:18017173:A:G	7sdna_vs_dnaprimer	0.12816	0.028621	0.005624	3.5974e-07	0.001272	3	20:16468871-19468871	non-coding
20:18017160:T:C	7sdna_vs_dnaprimer	0.12825	0.028555	0.0056218	3.7877e-07	0.0013507	3	20:16468871-19468871	non-coding
20:18016284:G:A	7sdna_vs_dnaprimer	0.12754	0.028463	0.005638	4.4532e-07	0.0013798	3	20:16468871-19468871	non-coding
20:18016283:T:C	7sdna_vs_dnaprimer	0.12754	0.028462	0.005638	4.4574e-07	0.001346	3	20:16468871-19468871	non-coding
20:18016114:T:C	7sdna_vs_dnaprimer	0.12841	0.028626	0.0056185	3.4883e-07	0.0014963	3	20:16468871-19468871	non-coding
20:18016054:C:T	7sdna_vs_dnaprimer	0.12814	0.028749	0.0056203	3.1331e-07	0.0013659	3	20:16468871-19468871	non-coding
20:18015983:T:A	7sdna_vs_dnaprimer	0.12813	0.028755	0.005621	3.1278e-07	0.0014409	3	20:16468871-19468871	non-coding
20:18015128:G:A	7sdna_vs_dnaprimer	0.10846	0.030249	0.0060642	6.095e-07	0.0073799	3	20:16468871-19468871	non-coding
20:18013321:TTG:T	7sdna_vs_dnaprimer	0.11032	0.031301	0.0060701	2.5163e-07	0.0065435	3	20:16468871-19468871	non-coding
20:18013038:AAGGG:A	7sdna_vs_dnaprimer	0.10398	0.029129	0.0063094	3.8988e-06	0.0046968	3	20:16468871-19468871	non-coding
20:18013022:GAGGA:G	7sdna_vs_dnaprimer	0.10936	0.029914	0.0061407	1.108e-06	0.0060748	3	20:16468871-19468871	non-coding
20:18000305:G:A	7sdna_vs_dnaprimer	0.10941	0.034173	0.0060309	1.458e-08	0.0094612	3	20:16468871-19468871	non-coding
20:18010912:C:G	7sdna_vs_dnaprimer	0.10779	0.034427	0.0061123	1.7772e-08	0.0070975	3	20:16468871-19468871	non-coding
20:18010858:C:T	7sdna_vs_dnaprimer	0.10782	0.034268	0.0061109	2.0499e-08	0.0090095	3	20:16468871-19468871	non-coding
20:18001152:G:A	7sdna_vs_dnaprimer	0.10957	0.03467	0.0060297	8.9342e-09	0.0061097	3	20:16468871-19468871	non-coding
20:18002079:T:C	7sdna_vs_dnaprimer	0.10949	0.034185	0.0060321	1.4518e-08	0.0095434	3	20:16468871-19468871	non-coding
15:89817870:C:G	7sdna_vs_dnaprimer	0.03807	-0.058628	0.010078	5.9834e-09	0.053103	1	15:88304497-91304497	non-coding
20:18002575:G:T	7sdna_vs_dnaprimer	0.10952	0.034247	0.0060325	1.3698e-08	0.0087305	3	20:16468871-19468871	non-coding
20:18007349:C:T	7sdna_vs_dnaprimer	0.10761	0.03573	0.0061066	4.887e-09	0.0036341	3	20:16468871-19468871	non-coding
7:141455695:C:T	chrM_16183_A_ACCCC	0.46678	0.27612	0.033243	9.8806e-17	0.33905	1	7:139955695-142955695	NA
3:111697867:T:C	chrM_302_A_AC	0.20196	0.040944	0.0060161	1.0061e-11	0.01872	1	3:110198638-113198638	non-coding
3:111697867:T:C	chrM_302_A_ACC	0.20459	-0.041876	0.0062058	1.5002e-11	0.019825	1	3:110198638-113198638	non-coding
7:141455695:C:T	chrM_16179_CAA_C	0.4671	0.23241	0.032782	1.3467e-12	0.16901	1	7:139955695-142955695	NA
7:141462045:G:A	chrM_302_A_AC	0.48346	0.10741	0.0048453	6.94e-109	0.14886	1	7:139962045-142962045	non-coding
7:141462738:G:A	chrM_302_A_AC	0.48345	0.1074	0.0048454	7.3337e-109	0.14069	1	7:139962045-142962045	non-coding
19:617205:T:C	chrM_16183_A_AC	0.4887	-0.10365	0.019262	7.4034e-08	0.083194	1	19:1-2121020	non-coding
19:617205:T:C	chrM_16183_A_ACC	0.49647	-0.12496	0.020725	1.6484e-09	0.058864	1	19:1-2119772	non-coding
22:43528240:G:A	chrM_302_A_AC	0.32587	-0.074039	0.0051983	4.9699e-46	0.046687	1	22:42029314-45029314	non-coding
22:43528240:G:A	chrM_302_A_ACC	0.33209	0.05499	0.0053554	9.8154e-25	0.10187	1	22:42028240-45028240	non-coding
22:43528251:G:T	chrM_302_A_AC	0.3283	-0.073562	0.0052125	3.1738e-45	0.05474	1	22:42029314-45029314	non-coding
22:43528251:G:T	chrM_302_A_ACC	0.33437	0.054981	0.0053663	1.238e-24	0.1483	1	22:42028240-45028240	non-coding
3:111695315:A:G	chrM_302_A_AC	0.20185	0.040545	0.0060185	1.6201e-11	0.01176	1	3:110198638-113198638	non-coding
7:141458421:C:A	chrM_302_A_AC	0.48251	0.10747	0.0048504	8.922e-109	0.088714	1	7:139962045-142962045	NA
7:141456406:G:A	chrM_302_A_AC	0.48335	0.10726	0.0048454	1.4337e-108	0.073656	1	7:139962045-142962045	NA
7:141442213:G:A	chrM_16183_A_ACC	0.46405	0.14243	0.019988	1.0347e-12	0.05623	1	7:139942213-142942213	non-coding
7:141446818:C:T	chrM_16183_A_ACC	0.46234	0.14198	0.020012	1.296e-12	0.046821	1	7:139942213-142942213	non-coding
7:141490238:G:T	chrM_302_A_ACC	0.49056	-0.081425	0.0050269	5.2145e-59	0.039949	1	7:139979342-142979342	missense
7:141504747:CA:C	chrM_16183_A_AC	0.48009	0.15918	0.018966	4.7323e-17	0.039881	1	7:140004747-143004747	non-coding
7:141479342:ATT:A	chrM_302_A_ACC	0.49481	-0.08192	0.0050558	4.7914e-59	0.039817	1	7:139979342-142979342	non-coding
3:111695454:C:T	chrM_302_A_AC	0.20167	0.040473	0.0060205	1.7863e-11	0.010695	1	3:110198638-113198638	non-coding
3:111695454:C:T	chrM_302_A_ACC	0.20428	-0.041083	0.0062102	3.7056e-11	0.0082244	1	3:110198638-113198638	non-coding
7:141483878:GTC:G	chrM_302_A_ACC	0.48947	-0.081559	0.0050408	7.0111e-59	0.036839	1	7:139979342-142979342	non-coding
7:141460017:A:C	chrM_16183_A_ACC	0.46304	0.14094	0.019997	1.8149e-12	0.033628	1	7:139942213-142942213	non-coding
7:141459143:G:A	chrM_16183_A_ACC	0.46304	0.14089	0.019997	1.8484e-12	0.033094	1	7:139942213-142942213	non-coding
7:141504604:C:T	chrM_302_A_ACC	0.48979	-0.08148	0.0050378	7.7219e-59	0.031239	1	7:139979342-142979342	non-coding
7:141447551:G:C	chrM_16183_A_ACC	0.4628	0.14058	0.020004	2.1035e-12	0.029909	1	7:139942213-142942213	non-coding
7:141447368:G:A	chrM_16183_A_ACC	0.46288	0.1405	0.019999	2.1357e-12	0.029493	1	7:139942213-142942213	non-coding
7:141455695:C:T	chrM_16182_A_C	0.46873	-0.21404	0.033806	2.4282e-10	0.027867	1	7:139955695-142955695	NA
7:141444414:G:C	chrM_16182_A_C	0.49555	-0.20898	0.033011	2.4417e-10	0.027196	1	7:139955695-142955695	non-coding
7:141466179:G:A	chrM_302_A_ACC	0.48971	-0.081397	0.0050352	8.8116e-59	0.026873	1	7:139979342-142979342	non-coding
7:141437264:G:C	chrM_16183_A_ACC	0.4611	0.13999	0.019995	2.5349e-12	0.026259	1	7:139942213-142942213	non-coding
7:141468253:C:T	chrM_302_A_AC	0.48733	0.10705	0.0048421	2.6208e-108	0.026144	1	7:139962045-142962045	non-coding
7:141462738:G:A	chrM_16183_A_ACC	0.46175	0.13986	0.02002	2.8229e-12	0.025054	1	7:139942213-142942213	non-coding
7:141466179:G:A	chrM_302_A_AC	0.4801	0.10708	0.0048497	4.9041e-108	0.024793	1	7:139962045-142962045	non-coding
7:141460016:C:T	chrM_16182_A_C	0.49897	-0.20912	0.033115	2.7036e-10	0.024594	1	7:139955695-142955695	non-coding
7:141462045:G:A	chrM_16183_A_ACC	0.46177	0.13977	0.02002	2.9192e-12	0.024348	1	7:139942213-142942213	non-coding
3:111697741:G:C	chrM_302_A_AC	0.20205	0.040788	0.0060153	1.1956e-11	0.015806	1	3:110198638-113198638	non-coding
3:111697741:G:C	chrM_302_A_ACC	0.20466	-0.041796	0.006205	1.6306e-11	0.018288	1	3:110198638-113198638	non-coding
3:111712094:G:A	chrM_302_A_AC	0.20533	0.040527	0.0059847	1.2719e-11	0.014863	1	3:110198638-113198638	non-coding
3:111712094:G:A	chrM_302_A_ACC	0.20786	-0.041014	0.0061766	3.1314e-11	0.0096561	1	3:110198638-113198638	non-coding
3:111695504:A:T	chrM_302_A_AC	0.20167	0.040473	0.0060205	1.7849e-11	0.010695	1	3:110198638-113198638	non-coding
3:111695504:A:T	chrM_302_A_ACC	0.20428	-0.041083	0.0062102	3.7045e-11	0.0082244	1	3:110198638-113198638	non-coding
7:141615867:C:G	chrM_16183_A_AC	0.46439	-0.1585	0.01889	4.827e-17	0.024325	1	7:140004747-143004747	non-coding
7:141478800:G:A	chrM_302_A_AC	0.48634	0.10706	0.004847	4.166e-108	0.023724	1	7:139962045-142962045	missense
7:141481376:A:AT	chrM_302_A_ACC	0.48894	-0.081366	0.0050375	1.1011e-58	0.023322	1	7:139979342-142979342	non-coding
7:141456406:G:A	chrM_16183_A_ACC	0.46175	0.13959	0.020024	3.1434e-12	0.022801	1	7:139942213-142942213	NA
7:141460016:C:T	chrM_16179_CAA_C	0.49966	0.21633	0.032088	1.5626e-11	0.021634	1	7:139955695-142955695	non-coding
19:616999:A:G	chrM_16183_AC_A	0.45946	0.098774	0.01667	3.1162e-09	0.028065	1	19:1-2131028	non-coding
7:141458771:A:G	chrM_16183_A_ACCCC	0.4995	0.25731	0.032467	2.2784e-15	0.021235	1	7:139955695-142955695	NA
7:141472312:G:T	chrM_302_A_ACC	0.48689	-0.081495	0.0050476	1.2224e-58	0.020993	1	7:139979342-142979342	NA
7:141627149:G:A	chrM_16183_A_AC	0.46482	-0.15832	0.018914	5.7272e-17	0.020162	1	7:140004747-143004747	non-coding
7:141444414:G:C	chrM_16183_A_ACCCC	0.49623	0.25756	0.032545	2.4949e-15	0.019809	1	7:139955695-142955695	non-coding
7:141458771:A:G	chrM_16179_CAA_C	0.49983	0.21479	0.031934	1.744e-11	0.019666	1	7:139955695-142955695	NA
7:141498467:T:C	chrM_302_A_ACC	0.48993	-0.081299	0.0050361	1.2655e-58	0.019283	1	7:139979342-142979342	non-coding
7:141458771:A:G	chrM_16182_A_C	0.49941	-0.20638	0.032956	3.7984e-10	0.018945	1	7:139955695-142955695	NA
7:141455518:G:A	chrM_16182_A_C	0.49897	-0.20617	0.03294	3.8771e-10	0.018553	1	7:139955695-142955695	NA
7:141455436:A:C	chrM_16182_A_C	0.49894	-0.20616	0.03294	3.8856e-10	0.018521	1	7:139955695-142955695	NA
7:141494469:T:TGC	chrM_302_A_ACC	0.48928	-0.081309	0.0050369	1.2799e-58	0.018465	1	7:139979342-142979342	non-coding
7:141456681:C:T	chrM_16182_A_C	0.49894	-0.20614	0.032941	3.8979e-10	0.018443	1	7:139955695-142955695	NA
7:141457024:A:G	chrM_16182_A_C	0.49887	-0.20612	0.032947	3.9496e-10	0.01827	1	7:139955695-142955695	NA
7:141457789:G:T	chrM_16182_A_C	0.49902	-0.20604	0.032941	3.982e-10	0.018148	1	7:139955695-142955695	NA
7:141457925:C:T	chrM_16182_A_C	0.49902	-0.20603	0.032941	3.9843e-10	0.018119	1	7:139955695-142955695	NA
7:141480936:G:A	chrM_302_A_AC	0.48733	0.10696	0.0048417	3.7925e-108	0.01805	1	7:139962045-142962045	non-coding
7:141460016:C:T	chrM_16183_A_ACCCC	0.49969	0.25789	0.032635	2.7399e-15	0.017881	1	7:139955695-142955695	non-coding
7:141455518:G:A	chrM_16179_CAA_C	0.49998	0.214	0.031916	2.0105e-11	0.017578	1	7:139955695-142955695	NA
3:111695124:T:C	chrM_302_A_AC	0.20167	0.040474	0.0060205	1.7847e-11	0.010707	1	3:110198638-113198638	non-coding
3:111695124:T:C	chrM_302_A_ACC	0.20428	-0.041083	0.0062102	3.7049e-11	0.0081698	1	3:110198638-113198638	non-coding
3:111697607:G:A	chrM_302_A_AC	0.20202	0.040757	0.0060155	1.2412e-11	0.015244	1	3:110198638-113198638	non-coding
3:111697607:G:A	chrM_302_A_ACC	0.20463	-0.041752	0.0062053	1.7146e-11	0.017402	1	3:110198638-113198638	non-coding
17:62502435:A:G	chrM_302_A_ACC	0.3167	-0.031879	0.0054265	4.2377e-09	0.92059	1	17:61002435-64002435	non-coding
3:111711922:G:A	chrM_302_A_AC	0.20589	0.041008	0.0059776	6.8776e-12	0.027078	1	3:110198638-113198638	non-coding
3:111711922:G:A	chrM_302_A_ACC	0.20849	-0.041727	0.0061674	1.326e-11	0.022342	1	3:110198638-113198638	non-coding
10:60145079:A:G	chrM_302_A_AC	0.42366	0.040482	0.004918	1.851e-16	0.38049	1	10:58645597-61645597	non-coding
10:60145079:A:G	chrM_302_A_ACC	0.42677	-0.034961	0.005091	6.5476e-12	0.17977	1	10:58645597-61645597	non-coding
3:111711900:C:A	chrM_302_A_AC	0.20589	0.04101	0.0059776	6.8592e-12	0.027139	1	3:110198638-113198638	non-coding
3:111711900:C:A	chrM_302_A_ACC	0.20849	-0.041726	0.0061674	1.3272e-11	0.022318	1	3:110198638-113198638	non-coding
7:141457024:A:G	chrM_16179_CAA_C	0.49988	0.21402	0.031921	2.0199e-11	0.01754	1	7:139955695-142955695	NA
7:141455436:A:C	chrM_16179_CAA_C	0.49995	0.21398	0.031915	2.0175e-11	0.017535	1	7:139955695-142955695	NA
7:141456681:C:T	chrM_16179_CAA_C	0.49994	0.21398	0.031916	2.0213e-11	0.017516	1	7:139955695-142955695	NA
7:141496256:T:C	chrM_302_A_ACC	0.48928	-0.081252	0.0050344	1.3503e-58	0.017496	1	7:139979342-142979342	non-coding
7:141458421:C:A	chrM_16183_A_ACC	0.46094	0.13905	0.020053	4.0962e-12	0.017496	1	7:139942213-142942213	NA
7:141472578:T:A	chrM_302_A_ACC	0.48875	-0.081272	0.0050376	1.4909e-58	0.017426	1	7:139979342-142979342	NA
7:141489866:C:T	chrM_302_A_AC	0.48689	0.10697	0.0048447	4.9477e-108	0.01728	1	7:139962045-142962045	non-coding
7:141446915:A:G	chrM_16179_CAA_C	0.49945	0.21383	0.031912	2.0772e-11	0.017054	1	7:139955695-142955695	non-coding
10:30645958:G:A	chrM_302_A_AC	0.4624	0.024212	0.0048761	6.852e-07	0.0083484	1	10:29088203-32088203	non-coding
7:141446915:A:G	chrM_16182_A_C	0.49977	-0.20559	0.032933	4.3014e-10	0.017002	1	7:139955695-142955695	non-coding
7:141455498:G:A	chrM_16179_CAA_C	0.49949	0.21383	0.031917	2.0898e-11	0.016963	1	7:139955695-142955695	NA
7:141456567:C:T	chrM_16179_CAA_C	0.49952	0.21381	0.031917	2.1007e-11	0.016904	1	7:139955695-142955695	NA
7:141456192:A:C	chrM_16182_A_C	0.49971	-0.20558	0.03294	4.3433e-10	0.016856	1	7:139955695-142955695	NA
7:141459327:C:CAA	chrM_16182_A_C	0.49865	-0.20561	0.032945	4.3487e-10	0.016833	1	7:139955695-142955695	non-coding
7:141460450:C:G	chrM_16179_CAA_C	0.49958	0.21378	0.031919	2.1203e-11	0.016781	1	7:139955695-142955695	non-coding
14:20936766:TAATGTAAAAATGTAAATTA:T	chrM_16182_A_C	0.22211	0.23527	0.039142	1.8476e-09	0.098095	1	14:19438251-22438251	non-coding
14:20936766:TAATGTAAAAATGTAAATTA:T	chrM_16182_A_AC	0.23166	-0.15868	0.024138	4.9024e-11	0.052115	1	14:19436231-22436231	non-coding
14:20936766:TAATGTAAAAATGTAAATTA:T	chrM_16183_A_AC	0.24434	-0.12576	0.022207	1.4839e-08	0.040159	1	14:19438251-22438251	non-coding
14:20936766:TAATGTAAAAATGTAAATTA:T	chrM_16179_CAA_C	0.2251	-0.21994	0.037718	5.5027e-09	0.17285	1	14:19436231-22436231	non-coding
14:20936766:TAATGTAAAAATGTAAATTA:T	chrM_16182_A_ACC	0.23737	-0.217	0.026797	5.5883e-16	0.097921	1	14:19436231-22436231	non-coding
14:20936766:TAATGTAAAAATGTAAATTA:T	chrM_567_A_ACCCC	0.23082	0.17423	0.022488	9.3804e-15	0.027349	1	14:19438251-22438251	non-coding
14:20936766:TAATGTAAAAATGTAAATTA:T	chrM_16183_A_ACCCC	0.23098	-0.23679	0.03911	1.4082e-09	0.10175	1	14:19438251-22438251	non-coding
14:20936766:TAATGTAAAAATGTAAATTA:T	chrM_567_A_ACCCCCC	0.23786	-0.23063	0.025371	9.8773e-20	0.059278	1	14:19438251-22438251	non-coding
7:141460219:A:G	chrM_16179_CAA_C	0.49958	0.21378	0.031919	2.1176e-11	0.016781	1	7:139955695-142955695	non-coding
7:141460090:A:G	chrM_16179_CAA_C	0.49958	0.21378	0.031919	2.1196e-11	0.016781	1	7:139955695-142955695	non-coding
7:141459453:G:A	chrM_16179_CAA_C	0.49957	0.21378	0.031919	2.1161e-11	0.01678	1	7:139955695-142955695	non-coding
7:141455498:G:A	chrM_16182_A_C	0.49973	-0.20554	0.032939	4.3722e-10	0.016765	1	7:139955695-142955695	NA
7:141456192:A:C	chrM_16179_CAA_C	0.49951	0.21376	0.031918	2.1225e-11	0.016734	1	7:139955695-142955695	NA
19:636717:C:A	chrM_16183_A_AC	0.49318	-0.099996	0.019178	1.8459e-07	0.034149	1	19:1-2121020	non-coding
7:141456567:C:T	chrM_16182_A_C	0.4997	-0.20552	0.032939	4.3934e-10	0.016711	1	7:139955695-142955695	NA
3:111697442:A:G	chrM_302_A_AC	0.20202	0.040757	0.0060155	1.2412e-11	0.012594	1	3:110198638-113198638	non-coding
3:111697442:A:G	chrM_302_A_ACC	0.20463	-0.041752	0.0062053	1.7146e-11	0.017402	1	3:110198638-113198638	non-coding
7:141456681:C:T	chrM_16183_A_ACCCC	0.49976	0.25616	0.032445	2.8973e-15	0.016697	1	7:139955695-142955695	NA
7:141455518:G:A	chrM_16183_A_ACCCC	0.49972	0.25615	0.032444	2.8986e-15	0.01669	1	7:139955695-142955695	NA
7:141455436:A:C	chrM_16183_A_ACCCC	0.49975	0.25615	0.032444	2.8991e-15	0.016689	1	7:139955695-142955695	NA
7:141468648:AT:A	chrM_302_A_ACC	0.48889	-0.081241	0.0050366	1.5678e-58	0.016642	1	7:139979342-142979342	non-coding
7:141457024:A:G	chrM_16183_A_ACCCC	0.49983	0.25619	0.032451	2.9117e-15	0.016609	1	7:139955695-142955695	NA
7:141457925:C:T	chrM_16183_A_ACCCC	0.49967	0.25612	0.032446	2.9368e-15	0.01652	1	7:139955695-142955695	NA
7:141459453:G:A	chrM_16182_A_C	0.49965	-0.20546	0.032941	4.4529e-10	0.016518	1	7:139955695-142955695	non-coding
3:111698359:A:G	chrM_302_A_AC	0.2023	0.040826	0.0060131	1.1259e-11	0.016757	1	3:110198638-113198638	non-coding
3:111698359:A:G	chrM_302_A_ACC	0.20494	-0.041689	0.0062026	1.8016e-11	0.016577	1	3:110198638-113198638	non-coding
3:111695911:A:G	chrM_302_A_AC	0.20099	0.040878	0.0060361	1.2676e-11	0.01493	1	3:110198638-113198638	non-coding
3:111695911:A:G	chrM_302_A_ACC	0.20357	-0.041591	0.0062261	2.3867e-11	0.01261	1	3:110198638-113198638	non-coding
3:111695914:C:A	chrM_302_A_AC	0.2017	0.040415	0.0060203	1.9066e-11	0.010044	1	3:110198638-113198638	non-coding
3:111695914:C:A	chrM_302_A_ACC	0.2043	-0.041045	0.0062102	3.8623e-11	0.0079008	1	3:110198638-113198638	non-coding
7:141457789:G:T	chrM_16183_A_ACCCC	0.49966	0.25611	0.032446	2.9394e-15	0.016481	1	7:139955695-142955695	NA
7:141460090:A:G	chrM_16182_A_C	0.49964	-0.20545	0.032942	4.4688e-10	0.016477	1	7:139955695-142955695	non-coding
7:141460450:C:G	chrM_16182_A_C	0.49964	-0.20545	0.032942	4.4708e-10	0.016475	1	7:139955695-142955695	non-coding
7:141460219:A:G	chrM_16182_A_C	0.49964	-0.20545	0.032942	4.4649e-10	0.016475	1	7:139955695-142955695	non-coding
7:141467969:A:G	chrM_302_A_ACC	0.48893	-0.081234	0.0050364	1.5834e-58	0.016459	1	7:139979342-142979342	non-coding
10:60144207:G:A	chrM_302_A_AC	0.47469	0.037941	0.0048818	7.7316e-15	0.016028	1	10:58645597-61645597	non-coding
22:43528793:T:C	chrM_302_A_AC	0.32738	-0.073817	0.0052143	1.6977e-45	0.11746	1	22:42029314-45029314	non-coding
22:43528793:T:C	chrM_302_A_ACC	0.33345	0.054781	0.0053675	1.8634e-24	0.1011	1	22:42028240-45028240	non-coding
3:111694782:G:A	chrM_302_A_AC	0.20167	0.040474	0.0060205	1.7846e-11	0.010707	1	3:110198638-113198638	non-coding
3:111694782:G:A	chrM_302_A_ACC	0.20428	-0.041082	0.0062102	3.709e-11	0.0082157	1	3:110198638-113198638	non-coding
3:111711594:A:G	chrM_302_A_AC	0.20554	0.041001	0.0059814	7.1435e-12	0.026135	1	3:110198638-113198638	non-coding
3:111711594:A:G	chrM_302_A_ACC	0.20815	-0.041786	0.0061711	1.2773e-11	0.023187	1	3:110198638-113198638	non-coding
7:141492510:A:G	chrM_302_A_ACC	0.48949	-0.081227	0.0050341	1.4382e-58	0.016427	1	7:139979342-142979342	non-coding
7:141456567:C:T	chrM_16183_A_ACCCC	0.49916	0.25601	0.032446	3.0151e-15	0.016252	1	7:139955695-142955695	NA
7:141455498:G:A	chrM_16183_A_ACCCC	0.49912	0.256	0.032445	3.0164e-15	0.016247	1	7:139955695-142955695	NA
7:141446915:A:G	chrM_16183_A_ACCCC	0.49908	0.25596	0.03244	3.017e-15	0.016242	1	7:139955695-142955695	non-coding
7:141457925:C:T	chrM_16179_CAA_C	0.49997	0.21355	0.031916	2.2159e-11	0.016224	1	7:139955695-142955695	NA
7:141457789:G:T	chrM_16179_CAA_C	0.49997	0.21355	0.031916	2.2155e-11	0.016223	1	7:139955695-142955695	NA
7:141460450:C:G	chrM_16183_A_ACCCC	0.49923	0.25601	0.032448	3.0257e-15	0.016193	1	7:139955695-142955695	non-coding
7:141460219:A:G	chrM_16183_A_ACCCC	0.49922	0.25601	0.032448	3.0257e-15	0.016193	1	7:139955695-142955695	non-coding
7:141460090:A:G	chrM_16183_A_ACCCC	0.49922	0.25601	0.032448	3.0285e-15	0.016192	1	7:139955695-142955695	non-coding
7:141459453:G:A	chrM_16183_A_ACCCC	0.49921	0.25601	0.032448	3.0257e-15	0.016192	1	7:139955695-142955695	non-coding
7:141456192:A:C	chrM_16183_A_ACCCC	0.49915	0.25599	0.032446	3.0244e-15	0.016176	1	7:139955695-142955695	NA
3:111697174:A:C	chrM_302_A_AC	0.202	0.040784	0.006016	1.2086e-11	0.015652	1	3:110198638-113198638	non-coding
3:111697174:A:C	chrM_302_A_ACC	0.20461	-0.041771	0.0062058	1.6857e-11	0.017699	1	3:110198638-113198638	non-coding
10:60144073:TA:T	chrM_302_A_AC	0.47342	0.038425	0.0048987	4.3671e-15	0.027608	1	10:58645597-61645597	non-coding
3:111697131:G:A	chrM_302_A_AC	0.202	0.040784	0.006016	1.2087e-11	0.015652	1	3:110198638-113198638	non-coding
3:111697131:G:A	chrM_302_A_ACC	0.20461	-0.041771	0.0062058	1.6857e-11	0.017699	1	3:110198638-113198638	non-coding
19:636375:A:G	chrM_16183_A_AC	0.49452	-0.10003	0.019305	2.1978e-07	0.029736	1	19:1-2121020	non-coding
7:141455689:TC:T	chrM_16179_CAA_C	0.49967	0.21367	0.031934	2.2147e-11	0.016175	1	7:139955695-142955695	NA
7:141616506:G:A	chrM_16183_A_AC	0.46504	-0.1573	0.018881	8.0065e-17	0.016144	1	7:140004747-143004747	non-coding
20:17921485:C:T	chrM_16183_A_AC	0.33062	-0.1315	0.020027	5.1673e-11	0.11575	1	20:16420275-19420275	non-coding
22:43526496:C:T	chrM_302_A_ACC	0.33509	0.054509	0.005371	3.3617e-24	0.05505	1	22:42028240-45028240	non-coding
3:111698638:AT:A	chrM_302_A_AC	0.20443	0.041192	0.0059941	6.3267e-12	0.029377	1	3:110198638-113198638	non-coding
3:111698638:AT:A	chrM_302_A_ACC	0.207	-0.042353	0.0061838	7.4398e-12	0.038881	1	3:110198638-113198638	non-coding
7:141439404:C:T	chrM_16182_A_C	0.49878	-0.20528	0.032945	4.6376e-10	0.016103	1	7:139955695-142955695	non-coding
7:141459327:C:CAA	chrM_16179_CAA_C	0.49965	0.2135	0.031919	2.2514e-11	0.016046	1	7:139955695-142955695	non-coding
10:60145597:G:C	chrM_302_A_AC	0.41137	0.04097	0.0049299	9.5264e-17	0.36874	1	10:58645597-61645597	non-coding
10:60145597:G:C	chrM_302_A_ACC	0.41476	-0.035476	0.0051013	3.5438e-12	0.30504	1	10:58645597-61645597	non-coding
22:43529029:C:T	chrM_302_A_AC	0.32742	-0.073844	0.005213	1.4973e-45	0.13537	1	22:42029314-45029314	non-coding
22:43529029:C:T	chrM_302_A_ACC	0.33349	0.054809	0.0053665	1.7307e-24	0.10889	1	22:42028240-45028240	non-coding
10:30641811:G:A	chrM_302_A_AC	0.46453	0.0247	0.0048737	4.0181e-07	0.014053	1	10:29088203-32088203	non-coding
7:141503999:G:A	chrM_302_A_ACC	0.4906	-0.081284	0.0050348	1.2443e-58	0.016043	1	7:139979342-142979342	non-coding
7:141469679:G:A	chrM_302_A_ACC	0.48892	-0.081224	0.0050363	1.6304e-58	0.016022	1	7:139979342-142979342	non-coding
7:141470602:T:G	chrM_302_A_ACC	0.48892	-0.081219	0.0050363	1.66e-58	0.015758	1	7:139979342-142979342	NA
7:141459327:C:CAA	chrM_16183_A_ACCCC	0.4999	0.25599	0.032456	3.0924e-15	0.015679	1	7:139955695-142955695	non-coding
7:141455689:TC:T	chrM_16183_A_ACCCC	0.49994	0.25603	0.032469	3.1361e-15	0.015451	1	7:139955695-142955695	NA
7:141455077:C:T	chrM_16179_CAA_C	0.49926	0.21316	0.0319	2.354e-11	0.015383	1	7:139955695-142955695	non-coding
7:141467742:A:T	chrM_302_A_ACC	0.48896	-0.081217	0.0050366	1.6958e-58	0.015374	1	7:139979342-142979342	non-coding
7:141626494:C:G	chrM_16183_A_AC	0.44774	-0.15849	0.01908	9.8409e-17	0.015254	1	7:140004747-143004747	non-coding
14:20936231:T:TA	chrM_16182_A_C	0.22074	0.23792	0.039274	1.3777e-09	0.13172	1	14:19438251-22438251	non-coding
14:20936231:T:TA	chrM_16182_A_AC	0.23291	-0.16815	0.024159	3.3975e-12	0.66864	1	14:19436231-22436231	non-coding
14:20936231:T:TA	chrM_16179_CAA_C	0.22347	-0.22578	0.037834	2.4083e-09	0.32399	1	14:19436231-22436231	non-coding
14:20936231:T:TA	chrM_16182_A_ACC	0.23872	-0.22121	0.026809	1.5675e-16	0.32448	1	14:19436231-22436231	non-coding
14:20936231:T:TA	chrM_16183_A_ACCCC	0.22953	-0.23867	0.039216	1.1571e-09	0.1215	1	14:19438251-22438251	non-coding
14:20936231:T:TA	chrM_567_A_ACCCCCC	0.23804	-0.23283	0.025458	5.9374e-20	0.097833	1	14:19438251-22438251	non-coding
10:30647184:C:A	chrM_302_A_AC	0.4625	0.024344	0.0048773	5.9946e-07	0.0093553	1	10:29088203-32088203	non-coding
3:111696924:C:A	chrM_302_A_AC	0.20197	0.040669	0.0060161	1.3793e-11	0.013751	1	3:110198638-113198638	non-coding
3:111696924:C:A	chrM_302_A_ACC	0.20459	-0.041732	0.0062058	1.7602e-11	0.016968	1	3:110198638-113198638	non-coding
7:141615875:G:A	chrM_16183_A_AC	0.46461	-0.15736	0.018897	8.2457e-17	0.015188	1	7:140004747-143004747	non-coding
7:141475596:A:G	chrM_302_A_ACC	0.48892	-0.081203	0.0050363	1.7418e-58	0.014979	1	7:139979342-142979342	non-coding
7:141475216:C:T	chrM_302_A_ACC	0.48892	-0.081203	0.0050363	1.7418e-58	0.014979	1	7:139979342-142979342	non-coding
7:141439390:A:G	chrM_16182_A_C	0.49884	-0.20478	0.032944	5.097e-10	0.014879	1	7:139955695-142955695	non-coding
7:141501672:G:A	chrM_302_A_ACC	0.49062	-0.081226	0.0050322	1.3063e-58	0.014854	1	7:139979342-142979342	non-coding
19:618159:A:G	chrM_16183_A_AC	0.47851	-0.099442	0.019131	2.016e-07	0.033629	1	19:1-2121020	non-coding
19:618159:A:G	chrM_16183_A_ACC	0.48355	-0.12372	0.020516	1.6361e-09	0.059587	1	19:1-2119772	non-coding
7:141455077:C:T	chrM_16182_A_C	0.49995	-0.20464	0.032922	5.1085e-10	0.014778	1	7:139955695-142955695	non-coding
14:20936158:A:G	chrM_16182_A_C	0.22154	0.23194	0.039112	3.0275e-09	0.06097	1	14:19438251-22438251	non-coding
14:20936158:A:G	chrM_16182_A_AC	0.23248	-0.16325	0.024032	1.0971e-11	0.21964	1	14:19436231-22436231	non-coding
14:20936158:A:G	chrM_16183_A_AC	0.24474	-0.12368	0.022128	2.276e-08	0.027039	1	14:19438251-22438251	non-coding
14:20936158:A:G	chrM_16179_CAA_C	0.22453	-0.21955	0.037763	6.1013e-09	0.16365	1	14:19436231-22436231	non-coding
14:20936158:A:G	chrM_16182_A_ACC	0.23816	-0.21891	0.026715	2.5239e-16	0.20893	1	14:19436231-22436231	non-coding
14:20936158:A:G	chrM_16183_A_ACCCC	0.23055	-0.2339	0.038997	1.9977e-09	0.071995	1	14:19438251-22438251	non-coding
10:30645320:C:T	chrM_302_A_AC	0.46409	0.024393	0.0048733	5.5726e-07	0.010209	1	10:29088203-32088203	non-coding
7:141485523:T:C	chrM_302_A_ACC	0.48943	-0.081187	0.005034	1.628e-58	0.01463	1	7:139979342-142979342	non-coding
7:141477187:G:A	chrM_302_A_ACC	0.48892	-0.081193	0.0050362	1.7949e-58	0.014584	1	7:139979342-142979342	non-coding
7:141482130:C:T	chrM_302_A_ACC	0.48829	-0.081145	0.0050393	2.453e-58	0.014406	1	7:139979342-142979342	non-coding
7:141485691:G:A	chrM_302_A_ACC	0.48945	-0.081182	0.005034	1.6587e-58	0.014386	1	7:139979342-142979342	non-coding
7:141485797:T:C	chrM_302_A_ACC	0.48945	-0.081181	0.0050341	1.6686e-58	0.014263	1	7:139979342-142979342	non-coding
7:141478308:T:C	chrM_302_A_ACC	0.48892	-0.081196	0.0050369	1.8386e-58	0.014232	1	7:139979342-142979342	missense
7:135346262:T:G	chrM_955_A_AC	0.47065	-0.34156	0.053141	1.2978e-10	0.09531	1	7:133811120-136811120	non-coding
22:43526704:C:T	chrM_302_A_AC	0.33379	-0.073657	0.0052018	1.6258e-45	0.10348	1	22:42029314-45029314	non-coding
22:43526704:C:T	chrM_302_A_ACC	0.33991	0.054354	0.0053544	3.2706e-24	0.055391	1	22:42028240-45028240	non-coding
3:111694355:A:G	chrM_302_A_AC	0.20167	0.040475	0.0060205	1.7821e-11	0.010719	1	3:110198638-113198638	non-coding
3:111694355:A:G	chrM_302_A_ACC	0.20428	-0.041084	0.0062102	3.7035e-11	0.0082331	1	3:110198638-113198638	non-coding
7:141473221:A:C	chrM_302_A_ACC	0.48876	-0.081205	0.0050374	1.8329e-58	0.014208	1	7:139979342-142979342	NA
7:141439390:A:G	chrM_16183_A_ACCCC	0.49983	0.25541	0.032451	3.5232e-15	0.014175	1	7:139955695-142955695	non-coding
7:141439404:C:T	chrM_16183_A_ACCCC	0.49981	0.25541	0.032451	3.5349e-15	0.014175	1	7:139955695-142955695	non-coding
7:141504298:G:A	chrM_302_A_ACC	0.49079	-0.081245	0.0050341	1.3588e-58	0.014142	1	7:139979342-142979342	non-coding
14:20936077:A:G	chrM_16183_A_AC	0.3157	-0.11515	0.020369	1.5766e-08	0.033462	1	14:19438251-22438251	non-coding
3:111698898:C:T	chrM_302_A_AC	0.20425	0.040881	0.0059942	9.0988e-12	0.020612	1	3:110198638-113198638	non-coding
3:111698898:C:T	chrM_302_A_ACC	0.20688	-0.042198	0.0061829	8.7972e-12	0.033105	1	3:110198638-113198638	non-coding
7:141463556:G:T	chrM_16182_A_C	0.49859	-0.2045	0.032961	5.4929e-10	0.013867	1	7:139955695-142955695	non-coding
7:141451082:AGTGCTGT:A	chrM_16183_A_ACC	0.45749	0.13926	0.020171	5.0623e-12	0.013652	1	7:139942213-142942213	non-coding
7:141462537:G:T	chrM_16182_A_C	0.49941	-0.20437	0.032959	5.6155e-10	0.013601	1	7:139955695-142955695	non-coding
7:141455077:C:T	chrM_16183_A_ACCCC	0.49886	0.25513	0.032426	3.5971e-15	0.013568	1	7:139955695-142955695	non-coding
7:141614005:G:A	chrM_16183_A_AC	0.46417	-0.15691	0.018894	1.0007e-16	0.013535	1	7:140004747-143004747	non-coding
7:141455689:TC:T	chrM_16182_A_C	0.49843	-0.20436	0.032974	5.7347e-10	0.013377	1	7:139955695-142955695	NA
7:141485201:C:T	chrM_302_A_ACC	0.48893	-0.081164	0.0050363	1.9766e-58	0.013126	1	7:139979342-142979342	non-coding
7:141484485:C:T	chrM_302_A_ACC	0.48892	-0.08116	0.0050362	1.9859e-58	0.013063	1	7:139979342-142979342	non-coding
1:2518988:C:T	chrM_16183_A_AC	0.00479	-0.68023	0.13824	8.6256e-07	0.033904	1	1:1040208-4040208	non-coding
3:111696768:T:C	chrM_302_A_AC	0.20202	0.040745	0.0060156	1.2591e-11	0.015029	1	3:110198638-113198638	non-coding
3:111696768:T:C	chrM_302_A_ACC	0.20462	-0.04176	0.0062055	1.7029e-11	0.017528	1	3:110198638-113198638	non-coding
22:43529314:G:C	chrM_302_A_AC	0.32548	-0.074211	0.0051981	3.0721e-46	0.14507	1	22:42029314-45029314	missense
22:43529314:G:C	chrM_302_A_ACC	0.33161	0.054905	0.0053542	1.1303e-24	0.10112	1	22:42028240-45028240	missense
3:111711081:A:ATT	chrM_302_A_AC	0.20589	0.041029	0.0059789	6.7749e-12	0.027457	1	3:110198638-113198638	non-coding
3:111711081:A:ATT	chrM_302_A_ACC	0.20849	-0.04173	0.0061686	1.3334e-11	0.02222	1	3:110198638-113198638	non-coding
14:20938251:A:C	chrM_955_A_AC	0.23691	0.45748	0.060547	4.1653e-14	0.85642	1	14:19438251-22438251	non-coding
14:20938251:A:C	chrM_16182_A_C	0.23629	0.24029	0.038013	2.5926e-10	0.58056	1	14:19438251-22438251	non-coding
14:20938251:A:C	chrM_16179_CA_C	0.21952	0.20627	0.023768	4.0095e-18	0.95381	1	14:19438251-22438251	non-coding
14:20938251:A:C	chrM_16183_AC_A	0.23931	0.24564	0.019054	4.995e-38	0.99976	1	14:19438251-22438251	non-coding
14:20938251:A:C	chrM_16183_A_AC	0.25592	-0.1337	0.021822	8.963e-10	0.57509	1	14:19438251-22438251	non-coding
14:20938251:A:C	chrM_16179_CAA_C	0.24013	-0.21706	0.036677	3.257e-09	0.28051	1	14:19436231-22436231	non-coding
14:20938251:A:C	chrM_16182_A_ACC	0.252	-0.21564	0.026359	2.8212e-16	0.18902	1	14:19436231-22436231	non-coding
14:20938251:A:C	chrM_16183_A_ACC	0.2679	-0.1802	0.023015	4.8882e-15	0.9457	1	14:19438251-22438251	non-coding
14:20938251:A:C	chrM_567_A_ACCCC	0.24337	0.17979	0.021954	2.6271e-16	0.89206	1	14:19438251-22438251	non-coding
14:20938251:A:C	chrM_16183_A_ACCCC	0.24748	-0.2409	0.037861	1.9824e-10	0.59748	1	14:19438251-22438251	non-coding
14:20938251:A:C	chrM_567_A_ACCCCCC	0.25024	-0.23167	0.024797	9.4004e-21	0.60777	1	14:19438251-22438251	non-coding
14:20938251:A:C	chrM_567_A_ACCCCCCC	0.29229	-0.35155	0.036477	5.5523e-22	0.92726	1	14:19438251-22438251	non-coding
7:141480213:A:G	chrM_302_A_ACC	0.48891	-0.081156	0.0050361	2.013e-58	0.013023	1	7:139979342-142979342	non-coding
7:141484094:G:T	chrM_302_A_ACC	0.48892	-0.081158	0.0050362	1.9995e-58	0.012999	1	7:139979342-142979342	non-coding
7:141483508:T:G	chrM_302_A_ACC	0.4889	-0.081157	0.0050362	2.0111e-58	0.012995	1	7:139979342-142979342	non-coding
7:141480093:G:T	chrM_302_A_ACC	0.48891	-0.081155	0.0050361	2.0176e-58	0.012982	1	7:139979342-142979342	non-coding
7:141480572:A:G	chrM_302_A_ACC	0.48891	-0.081154	0.0050361	2.0207e-58	0.012944	1	7:139979342-142979342	non-coding
7:141482834:G:A	chrM_302_A_ACC	0.4889	-0.081149	0.0050362	2.0651e-58	0.012679	1	7:139979342-142979342	non-coding
7:141464765:C:T	chrM_16182_A_C	0.49938	-0.20393	0.032961	6.1307e-10	0.012655	1	7:139955695-142955695	synonymous
7:141460716:A:G	chrM_16182_A_C	0.49939	-0.20391	0.03296	6.1499e-10	0.012626	1	7:139955695-142955695	non-coding
7:141461212:T:C	chrM_16182_A_C	0.49938	-0.2039	0.03296	6.1614e-10	0.012606	1	7:139955695-142955695	non-coding
7:141469419:C:G	chrM_302_A_ACC	0.48934	-0.081153	0.0050349	1.9064e-58	0.012566	1	7:139979342-142979342	non-coding
7:141462643:C:A	chrM_16182_A_C	0.49936	-0.20387	0.03296	6.1909e-10	0.012546	1	7:139955695-142955695	non-coding
10:30641413:C:T	chrM_302_A_AC	0.4645	0.024674	0.0048737	4.1322e-07	0.013679	1	10:29088203-32088203	non-coding
22:43524487:CCT:C	chrM_302_A_AC	0.33492	-0.073296	0.0052119	6.4012e-45	0.026588	1	22:42029314-45029314	non-coding
22:43524487:CCT:C	chrM_302_A_ACC	0.34104	0.0544	0.0053639	3.6025e-24	0.051067	1	22:42028240-45028240	non-coding
3:111713451:A:C	chrM_302_A_AC	0.20526	0.040479	0.0059856	1.3544e-11	0.013986	1	3:110198638-113198638	non-coding
3:111713451:A:C	chrM_302_A_ACC	0.20782	-0.041274	0.0061772	2.3615e-11	0.012733	1	3:110198638-113198638	non-coding
7:141462510:C:T	chrM_16182_A_C	0.49936	-0.20387	0.03296	6.1909e-10	0.012546	1	7:139955695-142955695	non-coding
7:141483016:AGC:A	chrM_302_A_ACC	0.48939	-0.081215	0.0050407	2.1072e-58	0.012419	1	7:139979342-142979342	non-coding
7:141471145:T:A	chrM_302_A_ACC	0.48865	-0.081167	0.0050378	2.1205e-58	0.012356	1	7:139979342-142979342	NA
7:141470359:G:A	chrM_302_A_ACC	0.48934	-0.081148	0.005035	1.9416e-58	0.012309	1	7:139979342-142979342	NA
7:141467838:A:G	chrM_302_A_AC	0.48751	0.10692	0.0048438	5.6793e-108	0.01229	1	7:139962045-142962045	non-coding
7:141485372:C:T	chrM_302_A_ACC	0.4889	-0.081135	0.0050364	2.1817e-58	0.011903	1	7:139979342-142979342	non-coding
7:141439390:A:G	chrM_16179_CAA_C	0.49956	0.21179	0.031926	3.2734e-11	0.011729	1	7:139955695-142955695	non-coding
7:141442652:A:G	chrM_16183_A_ACC	0.46999	0.13776	0.019944	4.9335e-12	0.011688	1	7:139942213-142942213	non-coding
7:141439404:C:T	chrM_16179_CAA_C	0.49954	0.21176	0.031927	3.3e-11	0.011669	1	7:139955695-142955695	non-coding
7:141477596:G:GTATGTAGA	chrM_302_A_ACC	0.48727	-0.081337	0.0050501	2.3121e-58	0.011484	1	7:139979342-142979342	non-coding
7:141461591:TGTTGGAGTCTC:T	chrM_16182_A_C	0.49908	-0.2033	0.032959	6.91e-10	0.011455	1	7:139955695-142955695	non-coding
7:141461573:T:G	chrM_16182_A_C	0.49908	-0.2033	0.032959	6.91e-10	0.011455	1	7:139955695-142955695	non-coding
7:141465363:T:C	chrM_302_A_ACC	0.4993	-0.08114	0.0050261	1.2614e-58	0.011409	1	7:139979342-142979342	non-coding
7:141461576:TAAC:T	chrM_16182_A_C	0.49948	-0.20338	0.03299	7.0526e-10	0.011258	1	7:139955695-142955695	non-coding
7:141467838:A:G	chrM_16183_A_AC	0.47937	0.15556	0.018745	1.0514e-16	0.011249	1	7:140004747-143004747	non-coding
7:141472003:G:A	chrM_302_A_ACC	0.48917	-0.081134	0.005036	2.1445e-58	0.011158	1	7:139979342-142979342	NA
7:141460016:C:T	chrM_16183_A_ACC	0.45883	0.13696	0.020148	1.0616e-11	0.011029	1	7:139942213-142942213	non-coding
22:43529517:C:T	chrM_302_A_AC	0.3274	-0.073785	0.005212	1.7e-45	0.11046	1	22:42029314-45029314	non-coding
22:43529517:C:T	chrM_302_A_ACC	0.33348	0.054835	0.0053657	1.6202e-24	0.11462	1	22:42028240-45028240	non-coding
3:111713533:G:A	chrM_302_A_AC	0.20574	0.040459	0.0059775	1.3005e-11	0.014552	1	3:110198638-113198638	non-coding
3:111713533:G:A	chrM_302_A_ACC	0.20836	-0.041352	0.0061664	2.0011e-11	0.014976	1	3:110198638-113198638	non-coding
7:141444414:G:C	chrM_16179_CAA_C	0.49637	0.21198	0.032003	3.4974e-11	0.011012	1	7:139955695-142955695	non-coding
7:141444414:G:C	chrM_16183_A_ACC	0.46128	0.13685	0.020131	1.0595e-11	0.01099	1	7:139942213-142942213	non-coding
7:141473926:C:G	chrM_302_A_ACC	0.48917	-0.081125	0.005036	2.2001e-58	0.010844	1	7:139979342-142979342	non-coding
7:141463556:G:T	chrM_16179_CAA_C	0.49959	0.21127	0.031936	3.7083e-11	0.010545	1	7:139955695-142955695	non-coding
7:141486393:A:T	chrM_302_A_ACC	0.48989	-0.081085	0.0050324	2.0769e-58	0.010486	1	7:139979342-142979342	non-coding
7:141475424:C:T	chrM_302_A_ACC	0.4893	-0.08109	0.0050351	2.3563e-58	0.010391	1	7:139979342-142979342	non-coding
7:141499101:GATAAA:G	chrM_302_A_ACC	0.49049	-0.081205	0.0050432	2.4741e-58	0.010283	1	7:139979342-142979342	non-coding
7:141464765:C:T	chrM_16179_CAA_C	0.49985	0.21115	0.031939	3.8177e-11	0.010217	1	7:139955695-142955695	synonymous
7:141460716:A:G	chrM_16179_CAA_C	0.49985	0.21113	0.031938	3.824e-11	0.01019	1	7:139955695-142955695	non-coding
7:141461212:T:C	chrM_16179_CAA_C	0.49986	0.21111	0.031938	3.843e-11	0.010151	1	7:139955695-142955695	non-coding
7:141475950:C:G	chrM_302_A_ACC	0.48929	-0.081082	0.0050351	2.4113e-58	0.010133	1	7:139979342-142979342	non-coding
7:141462643:C:A	chrM_16179_CAA_C	0.49988	0.21109	0.031937	3.8529e-11	0.010126	1	7:139955695-142955695	non-coding
7:141462510:C:T	chrM_16179_CAA_C	0.49988	0.21109	0.031937	3.8529e-11	0.010126	1	7:139955695-142955695	non-coding
7:141464765:C:T	chrM_16183_A_ACC	0.45783	0.13617	0.020076	1.1766e-11	0.010075	1	7:139942213-142942213	synonymous
7:141459143:G:A	chrM_302_A_AC	0.48447	0.10681	0.0048408	7.0266e-108	0.010051	1	7:139962045-142962045	non-coding
7:141540548:T:C	chrM_16183_A_AC	0.46667	0.15632	0.018846	1.0899e-16	0.010017	1	7:140004747-143004747	non-coding
7:141460017:A:C	chrM_302_A_AC	0.48447	0.10681	0.0048409	6.8736e-108	0.0099561	1	7:139962045-142962045	non-coding
7:141458304:T:C	chrM_16182_A_C	0.48596	-0.20273	0.033025	8.3209e-10	0.0098573	1	7:139955695-142955695	NA
7:141462537:G:T	chrM_16183_A_ACC	0.45785	0.13608	0.020076	1.2163e-11	0.0098002	1	7:139942213-142942213	non-coding
7:141462643:C:A	chrM_16183_A_ACC	0.45785	0.13608	0.020076	1.2153e-11	0.0098	1	7:139942213-142942213	non-coding
7:141462510:C:T	chrM_16183_A_ACC	0.45785	0.13608	0.020076	1.2153e-11	0.0098	1	7:139942213-142942213	non-coding
7:141494473:C:T	chrM_302_A_ACC	0.49656	-0.081524	0.005061	2.2288e-58	0.009788	1	7:139979342-142979342	non-coding
10:30644920:T:G	chrM_302_A_AC	0.46407	0.024361	0.0048729	5.7521e-07	0.0099012	1	10:29088203-32088203	non-coding
7:141461212:T:C	chrM_16183_A_ACC	0.45785	0.13605	0.020077	1.2305e-11	0.0096899	1	7:139942213-142942213	non-coding
7:141465363:T:C	chrM_302_A_AC	0.49147	0.10691	0.0048362	2.7383e-108	0.0096514	1	7:139962045-142962045	non-coding
7:141460090:A:G	chrM_16183_A_ACC	0.45783	0.13604	0.020078	1.2379e-11	0.0096408	1	7:139942213-142942213	non-coding
7:141447368:G:A	chrM_302_A_AC	0.48441	0.1068	0.0048409	7.5172e-108	0.0096314	1	7:139962045-142962045	non-coding
7:141460450:C:G	chrM_16183_A_ACC	0.45784	0.13603	0.020077	1.2407e-11	0.0096309	1	7:139942213-142942213	non-coding
7:141439404:C:T	chrM_16183_A_ACC	0.45835	0.13598	0.020075	1.2562e-11	0.00962	1	7:139942213-142942213	non-coding
7:141460219:A:G	chrM_16183_A_ACC	0.45784	0.13602	0.020077	1.2444e-11	0.0096012	1	7:139942213-142942213	non-coding
7:141459453:G:A	chrM_16183_A_ACC	0.45784	0.136	0.020078	1.2566e-11	0.0095231	1	7:139942213-142942213	non-coding
7:141544787:T:C	chrM_16183_A_AC	0.46662	0.15642	0.018848	1.0512e-16	0.0095092	1	7:140004747-143004747	non-coding
7:141439390:A:G	chrM_16183_A_ACC	0.45828	0.13592	0.020073	1.275e-11	0.0094921	1	7:139942213-142942213	non-coding
10:30600226:A:C	chrM_302_A_AC	0.45963	0.024856	0.00487	3.3275e-07	0.015171	1	10:29088203-32088203	non-coding
10:30641134:T:C	chrM_302_A_AC	0.46435	0.024772	0.0048736	3.716e-07	0.015156	1	10:29088203-32088203	non-coding
20:17970249:C:T	chrM_16183_A_AC	0.33479	-0.12563	0.019995	3.3226e-10	0.020256	1	20:16420275-19420275	non-coding
20:17970247:A:G	chrM_16183_A_AC	0.33479	-0.12563	0.019995	3.3226e-10	0.020256	1	20:16420275-19420275	non-coding
3:111710682:A:C	chrM_302_A_AC	0.20598	0.040987	0.0059772	7.0275e-12	0.026538	1	3:110198638-113198638	non-coding
3:111710682:A:C	chrM_302_A_ACC	0.20859	-0.041873	0.0061669	1.1221e-11	0.026241	1	3:110198638-113198638	non-coding
7:141538865:A:G	chrM_16183_A_AC	0.46668	0.15628	0.018845	1.108e-16	0.0094882	1	7:140004747-143004747	non-coding
3:111693780:A:C	chrM_302_A_AC	0.20172	0.040428	0.006021	1.8877e-11	0.010136	1	3:110198638-113198638	non-coding
3:111693780:A:C	chrM_302_A_ACC	0.20433	-0.041125	0.0062107	3.5509e-11	0.0085678	1	3:110198638-113198638	non-coding
10:60157339:C:T	chrM_302_A_AC	0.44081	0.038246	0.0048915	5.3318e-15	0.01551	1	10:58645597-61645597	non-coding
10:60157339:C:T	chrM_302_A_ACC	0.44405	-0.033799	0.0050602	2.4001e-11	0.050874	1	10:58645597-61645597	non-coding
7:141458771:A:G	chrM_16183_A_ACC	0.45784	0.13598	0.020078	1.2657e-11	0.0094649	1	7:139942213-142942213	NA
3:111693679:A:T	chrM_302_A_AC	0.20164	0.04036	0.0060206	2.0337e-11	0.0094289	1	3:110198638-113198638	non-coding
7:141460716:A:G	chrM_16183_A_ACC	0.45786	0.13598	0.020078	1.2638e-11	0.009463	1	7:139942213-142942213	non-coding
7:141490238:G:T	chrM_302_A_AC	0.48091	0.10677	0.0048431	1.0404e-107	0.0094133	1	7:139962045-142962045	missense
7:141461591:TGTTGGAGTCTC:T	chrM_302_A_AC	0.47651	0.10684	0.0048509	1.6818e-107	0.0094129	1	7:139962045-142962045	non-coding
7:141477596:G:GTATGTAGA	chrM_16179_CAA_C	0.49758	0.21143	0.032043	4.1544e-11	0.0094055	1	7:139955695-142955695	non-coding
22:43524000:A:T	chrM_302_A_AC	0.33394	-0.073699	0.0052047	1.6176e-45	0.10187	1	22:42029314-45029314	non-coding
22:43524000:A:T	chrM_302_A_ACC	0.3401	0.054257	0.0053575	4.1766e-24	0.043271	1	22:42028240-45028240	non-coding
22:43523991:C:A	chrM_302_A_AC	0.33394	-0.073694	0.0052047	1.6395e-45	0.10115	1	22:42029314-45029314	non-coding
22:43523991:C:A	chrM_302_A_ACC	0.3401	0.054252	0.0053574	4.2149e-24	0.042935	1	22:42028240-45028240	non-coding
10:30648051:G:A	chrM_302_A_AC	0.46298	0.024328	0.0048915	6.5695e-07	0.0086473	1	10:29088203-32088203	non-coding
7:141455077:C:T	chrM_16183_A_ACC	0.45769	0.13595	0.020076	1.2704e-11	0.0094047	1	7:139942213-142942213	non-coding
7:141461576:TAAC:T	chrM_16179_CAA_C	0.49973	0.21085	0.031967	4.2272e-11	0.0093366	1	7:139955695-142955695	non-coding
19:619021:G:C	chrM_16183_A_AC	0.4781	-0.10096	0.019133	1.3162e-07	0.049388	1	19:1-2121020	synonymous
19:619021:G:C	chrM_16183_A_ACC	0.48351	-0.12355	0.020509	1.6989e-09	0.057549	1	19:1-2119772	synonymous
7:141464765:C:T	chrM_302_A_AC	0.47637	0.10683	0.0048505	1.7099e-107	0.0093047	1	7:139962045-142962045	synonymous
7:141456567:C:T	chrM_16183_A_ACC	0.45783	0.13588	0.020079	1.312e-11	0.0091611	1	7:139942213-142942213	NA
7:141540492:A:G	chrM_16183_A_AC	0.46667	0.15631	0.018846	1.0928e-16	0.0091222	1	7:140004747-143004747	non-coding
7:141461591:TGTTGGAGTCTC:T	chrM_16179_CAA_C	0.49983	0.21053	0.031937	4.3329e-11	0.0091129	1	7:139955695-142955695	non-coding
20:17947646:G:A	chrM_16183_A_AC	0.3305	-0.13036	0.020046	7.8781e-11	0.07879	1	20:16420275-19420275	non-coding
7:141461573:T:G	chrM_16179_CAA_C	0.49983	0.21053	0.031937	4.3329e-11	0.0091129	1	7:139955695-142955695	non-coding
7:141456192:A:C	chrM_16183_A_ACC	0.45783	0.13586	0.020079	1.3236e-11	0.0091047	1	7:139942213-142942213	NA
7:141461573:T:G	chrM_302_A_AC	0.47651	0.10683	0.0048509	1.7141e-107	0.0089966	1	7:139962045-142962045	non-coding
7:141532934:G:A	chrM_16183_A_AC	0.46681	0.15607	0.01885	1.2365e-16	0.0089716	1	7:140004747-143004747	non-coding
7:141455498:G:A	chrM_16183_A_ACC	0.45784	0.13581	0.02008	1.3461e-11	0.0089541	1	7:139942213-142942213	NA
10:30640706:C:G	chrM_302_A_AC	0.46458	0.024667	0.004873	4.1507e-07	0.013636	1	10:29088203-32088203	non-coding
20:17920275:CCCA:C	chrM_16183_A_AC	0.3305	-0.13234	0.020045	4.0534e-11	0.14556	1	20:16420275-19420275	non-coding
3:111710206:T:C	chrM_302_A_AC	0.20553	0.040957	0.0059812	7.5089e-12	0.024892	1	3:110198638-113198638	non-coding
3:111710206:T:C	chrM_302_A_ACC	0.20809	-0.04154	0.006171	1.6796e-11	0.017747	1	3:110198638-113198638	non-coding
10:30640618:C:T	chrM_302_A_AC	0.46466	0.024552	0.0048733	4.7021e-07	0.012091	1	10:29088203-32088203	non-coding
7:141467838:A:G	chrM_16183_A_ACC	0.46642	0.13653	0.019972	8.1473e-12	0.008872	1	7:139942213-142942213	non-coding
7:141455593:G:A	chrM_16182_A_C	0.48634	-0.20202	0.033015	9.4167e-10	0.0088623	1	7:139955695-142955695	NA
7:141467657:CAT:C	chrM_16183_A_AC	0.47268	0.15335	0.018748	2.8497e-16	0.00883	1	7:140004747-143004747	non-coding
7:141462537:G:T	chrM_16179_CAA_C	0.49982	0.21033	0.031936	4.5222e-11	0.0087766	1	7:139955695-142955695	non-coding
7:141555059:A:G	chrM_16183_A_AC	0.45917	0.15594	0.018863	1.3759e-16	0.0087065	1	7:140004747-143004747	non-coding
3:111710140:T:G	chrM_302_A_AC	0.20594	0.040942	0.0059764	7.3515e-12	0.025369	1	3:110198638-113198638	non-coding
3:111710140:T:G	chrM_302_A_ACC	0.20854	-0.04162	0.0061657	1.4749e-11	0.020131	1	3:110198638-113198638	non-coding
7:141532989:C:A	chrM_16183_A_AC	0.46681	0.15607	0.01885	1.2328e-16	0.0086766	1	7:140004747-143004747	non-coding
7:141474387:A:G	chrM_302_A_ACC	0.48866	-0.081059	0.005038	3.0234e-58	0.0086625	1	7:139979342-142979342	non-coding
7:141552821:G:A	chrM_16183_A_AC	0.45903	0.15587	0.018862	1.4121e-16	0.0086405	1	7:140004747-143004747	NA
7:141525153:A:T	chrM_16183_A_AC	0.46755	0.15627	0.018867	1.2016e-16	0.0085561	1	7:140004747-143004747	NA
7:141492109:CA:C	chrM_16183_A_AC	0.45624	0.15498	0.018973	3.1164e-16	0.0085379	1	7:140004747-143004747	non-coding
7:141547695:A:G	chrM_16183_A_AC	0.45922	0.15586	0.01886	1.4115e-16	0.0085224	1	7:140004747-143004747	NA
7:141502792:T:C	chrM_302_A_ACC	0.49085	-0.081057	0.0050323	2.2653e-58	0.0085038	1	7:139979342-142979342	non-coding
7:141507872:A:G	chrM_16183_A_AC	0.46599	0.15626	0.018884	1.288e-16	0.0084014	1	7:140004747-143004747	non-coding
10:60161172:G:A	chrM_302_A_ACC	0.44435	-0.033696	0.0050716	3.0517e-11	0.040244	1	10:58645597-61645597	non-coding
7:141446915:A:G	chrM_16183_A_ACC	0.45782	0.13559	0.020079	1.4523e-11	0.0083843	1	7:139942213-142942213	non-coding
7:141463556:G:T	chrM_16183_A_ACCCC	0.49984	0.2533	0.032468	6.1219e-15	0.0083244	1	7:139955695-142955695	non-coding
7:141464765:C:T	chrM_16183_A_ACCCC	0.49953	0.2532	0.032471	6.2994e-15	0.0081793	1	7:139955695-142955695	synonymous
7:141460716:A:G	chrM_16183_A_ACCCC	0.49953	0.25317	0.03247	6.3309e-15	0.0081395	1	7:139955695-142955695	non-coding
7:141461212:T:C	chrM_16183_A_ACCCC	0.49954	0.25316	0.032469	6.3447e-15	0.0081351	1	7:139955695-142955695	non-coding
10:30640399:C:T	chrM_302_A_AC	0.45845	0.024227	0.0048864	7.1228e-07	0.0064912	1	10:29088203-32088203	non-coding
10:30640378:AT:A	chrM_302_A_AC	0.46542	0.024793	0.0048822	3.8076e-07	0.01483	1	10:29088203-32088203	non-coding
7:141462643:C:A	chrM_16183_A_ACCCC	0.49956	0.25314	0.032469	6.3683e-15	0.0081001	1	7:139955695-142955695	non-coding
7:141462537:G:T	chrM_16183_A_ACCCC	0.49956	0.25314	0.032469	6.3683e-15	0.0081001	1	7:139955695-142955695	non-coding
7:141462510:C:T	chrM_16183_A_ACCCC	0.49956	0.25314	0.032469	6.3683e-15	0.0081001	1	7:139955695-142955695	non-coding
7:141435144:C:CCT	chrM_16183_A_ACC	0.46864	0.13623	0.020012	9.9296e-12	0.0080764	1	7:139942213-142942213	non-coding
7:141479342:ATT:A	chrM_302_A_AC	0.48531	0.10741	0.0048693	7.9499e-108	0.0080691	1	7:139962045-142962045	non-coding
7:141530176:A:T	chrM_16183_A_AC	0.46702	0.15592	0.018852	1.3298e-16	0.0080523	1	7:140004747-143004747	NA
7:141461576:TAAC:T	chrM_16183_A_ACCCC	0.49941	0.25344	0.032514	6.4553e-15	0.0080179	1	7:139955695-142955695	non-coding
7:141446818:C:T	chrM_302_A_AC	0.48401	0.10669	0.0048421	1.3951e-107	0.0078945	1	7:139962045-142962045	non-coding
7:141463556:G:T	chrM_16183_A_ACC	0.45851	0.13541	0.020057	1.466e-11	0.0078553	1	7:139942213-142942213	non-coding
7:141529611:A:T	chrM_16183_A_AC	0.46693	0.15588	0.018848	1.3345e-16	0.0077107	1	7:140004747-143004747	NA
7:141468253:C:T	chrM_16183_A_ACC	0.46635	0.13602	0.019967	9.6137e-12	0.0076285	1	7:139942213-142942213	non-coding
7:141463556:G:T	chrM_302_A_AC	0.47683	0.1068	0.004849	1.6775e-107	0.00758	1	7:139962045-142962045	non-coding
7:141461591:TGTTGGAGTCTC:T	chrM_16183_A_ACCCC	0.49989	0.2529	0.032478	6.8782e-15	0.0075655	1	7:139955695-142955695	non-coding
10:30640315:A:C	chrM_302_A_AC	0.4644	0.024819	0.0048732	3.5235e-07	0.015956	1	10:29088203-32088203	non-coding
7:141461573:T:G	chrM_16183_A_ACCCC	0.49989	0.2529	0.032478	6.8782e-15	0.0075655	1	7:139955695-142955695	non-coding
7:141457925:C:T	chrM_16183_A_ACC	0.45848	0.13525	0.02006	1.5591e-11	0.0075084	1	7:139942213-142942213	NA
7:141457789:G:T	chrM_16183_A_ACC	0.45849	0.13524	0.02006	1.5667e-11	0.0074858	1	7:139942213-142942213	NA
7:141439907:G:C	chrM_16182_A_C	0.48504	-0.20089	0.033025	1.1797e-09	0.0074334	1	7:139955695-142955695	non-coding
7:141552025:GT:G	chrM_16183_A_AC	0.45906	0.15557	0.018874	1.6833e-16	0.0073788	1	7:140004747-143004747	NA
7:141456406:G:A	chrM_16182_A_C	0.487	-0.20117	0.033059	1.1627e-09	0.007365	1	7:139955695-142955695	NA
7:141456681:C:T	chrM_16183_A_ACC	0.45848	0.13521	0.02006	1.5811e-11	0.0073463	1	7:139942213-142942213	NA
7:141501342:G:A	chrM_16183_A_AC	0.46987	0.15361	0.018825	3.3481e-16	0.007345	1	7:140004747-143004747	non-coding
7:141447551:G:C	chrM_16182_A_C	0.4869	-0.20099	0.033034	1.1691e-09	0.0073393	1	7:139955695-142955695	non-coding
7:141439907:G:C	chrM_16183_A_ACC	0.46988	0.13626	0.019942	8.3203e-12	0.007323	1	7:139942213-142942213	non-coding
7:141435436:T:C	chrM_16183_A_ACC	0.4708	0.13585	0.019971	1.0303e-11	0.0072707	1	7:139942213-142942213	non-coding
7:141446818:C:T	chrM_16182_A_C	0.48682	-0.20088	0.033029	1.1886e-09	0.0072624	1	7:139955695-142955695	non-coding
7:141455518:G:A	chrM_16183_A_ACC	0.45848	0.13517	0.020061	1.6032e-11	0.007247	1	7:139942213-142942213	NA
7:141455436:A:C	chrM_16183_A_ACC	0.45848	0.13517	0.020061	1.6025e-11	0.0072431	1	7:139942213-142942213	NA
7:141447368:G:A	chrM_16182_A_C	0.48684	-0.20088	0.03303	1.1874e-09	0.0072415	1	7:139955695-142955695	non-coding
7:141564780:T:C	chrM_16183_A_AC	0.45875	-0.15544	0.018865	1.7246e-16	0.0072209	1	7:140004747-143004747	non-coding
7:141467657:CAT:C	chrM_302_A_ACC	0.48823	-0.081029	0.0050399	3.6694e-58	0.0071405	1	7:139979342-142979342	non-coding
19:619574:T:G	chrM_16183_AC_A	0.46351	0.098806	0.016455	1.9173e-09	0.040288	1	19:1-2131028	non-coding
19:619574:T:G	chrM_16183_A_AC	0.47411	-0.10098	0.019135	1.3126e-07	0.048265	1	19:1-2121020	non-coding
19:619574:T:G	chrM_16183_A_ACC	0.47674	-0.1272	0.020475	5.2119e-10	0.16609	1	19:1-2119772	non-coding
10:30648646:G:C	chrM_302_A_AC	0.46306	0.024555	0.0048923	5.1875e-07	0.010862	1	10:29088203-32088203	non-coding
7:141480476:C:G	chrM_302_A_AC	0.48837	0.10677	0.0048386	6.715e-108	0.0070918	1	7:139962045-142962045	non-coding
10:60156584:G:A	chrM_302_A_AC	0.44074	0.038463	0.0048904	3.6901e-15	0.022223	1	10:58645597-61645597	non-coding
10:60156584:G:A	chrM_302_A_ACC	0.44398	-0.033895	0.0050591	2.0864e-11	0.058292	1	10:58645597-61645597	non-coding
7:141459143:G:A	chrM_16182_A_C	0.48671	-0.20076	0.033038	1.2275e-09	0.0070532	1	7:139955695-142955695	non-coding
7:141480936:G:A	chrM_16183_A_ACC	0.46631	0.13576	0.019968	1.0551e-11	0.0070398	1	7:139942213-142942213	non-coding
3:111700322:T:C	chrM_302_A_AC	0.20414	0.040876	0.0059975	9.3953e-12	0.01998	1	3:110198638-113198638	non-coding
3:111700322:T:C	chrM_302_A_ACC	0.20677	-0.042266	0.0061861	8.3528e-12	0.034778	1	3:110198638-113198638	non-coding
14:20939589:G:T	chrM_955_A_AC	0.24629	0.43215	0.060114	6.5313e-13	0.043657	1	14:19438251-22438251	non-coding
14:20939589:G:T	chrM_16182_A_C	0.24997	0.22024	0.03744	4.0422e-09	0.046769	1	14:19438251-22438251	non-coding
14:20939589:G:T	chrM_16183_A_AC	0.26636	-0.13025	0.021628	1.721e-09	0.28972	1	14:19438251-22438251	non-coding
14:20939589:G:T	chrM_567_A_ACCCC	0.25473	0.17005	0.021839	6.8896e-15	0.036666	1	14:19438251-22438251	non-coding
14:20939589:G:T	chrM_567_A_ACCCCCC	0.26084	-0.22731	0.024678	3.236e-20	0.18597	1	14:19438251-22438251	non-coding
3:111700341:G:C	chrM_302_A_AC	0.20376	0.04114	0.0060039	7.2767e-12	0.025641	1	3:110198638-113198638	non-coding
3:111700341:G:C	chrM_302_A_ACC	0.20633	-0.042173	0.0061943	9.8725e-12	0.029654	1	3:110198638-113198638	non-coding
10:60147270:G:A	chrM_302_A_AC	0.43933	0.038322	0.0048874	4.4663e-15	0.01742	1	10:58645597-61645597	non-coding
10:60147270:G:A	chrM_302_A_ACC	0.44257	-0.033887	0.0050561	2.052e-11	0.058946	1	10:58645597-61645597	non-coding
3:111700348:CTCTG:C	chrM_302_A_AC	0.20191	0.041211	0.006038	8.7795e-12	0.02134	1	3:110198638-113198638	non-coding
3:111700348:CTCTG:C	chrM_302_A_ACC	0.20447	-0.042115	0.0062285	1.3641e-11	0.021716	1	3:110198638-113198638	non-coding
7:141460017:A:C	chrM_16182_A_C	0.4867	-0.20074	0.033039	1.2322e-09	0.0070247	1	7:139955695-142955695	non-coding
7:141461576:TAAC:T	chrM_16183_A_ACC	0.45781	0.135	0.020078	1.7682e-11	0.007008	1	7:139942213-142942213	non-coding
7:141498467:T:C	chrM_16179_CAA_C	0.49709	0.20937	0.031975	5.8327e-11	0.0069653	1	7:139955695-142955695	non-coding
7:141490238:G:T	chrM_16183_A_AC	0.474	0.15263	0.018722	3.5741e-16	0.006922	1	7:140004747-143004747	missense
7:141527447:T:TGCACA	chrM_16183_A_AC	0.46622	0.15573	0.018885	1.6324e-16	0.0069093	1	7:140004747-143004747	NA
7:141442652:A:G	chrM_16182_A_C	0.48514	-0.20048	0.03304	1.2981e-09	0.0068486	1	7:139955695-142955695	non-coding
3:111709664:T:C	chrM_302_A_AC	0.20601	0.040833	0.0059751	8.2675e-12	0.022634	1	3:110198638-113198638	non-coding
3:111709664:T:C	chrM_302_A_ACC	0.20858	-0.041437	0.0061647	1.7975e-11	0.01662	1	3:110198638-113198638	non-coding
17:62476451:C:G	chrM_16183_A_C	0.01034	0.56538	0.099517	1.337e-08	0.98576	1	17:60976451-63976451	missense
17:62476451:C:G	chrM_16183_AC_A	0.00987	0.69084	0.088457	5.7234e-15	1	1	17:60976451-63976451	missense
17:62476451:C:G	chrM_16183_A_AC	0.01277	-0.9337	0.090278	4.5232e-25	1	1	17:60976451-63976451	missense
17:62476451:C:G	chrM_16179_CAA_C	0.01242	-1.0123	0.16047	2.8173e-10	0.99906	1	17:60976451-63976451	missense
17:62476451:C:G	chrM_16182_A_ACC	0.01307	-0.90512	0.1072	3.0836e-17	1	1	17:60976451-63976451	missense
19:619772:G:C	chrM_16183_AC_A	0.4634	0.099007	0.016456	1.7817e-09	0.042504	1	19:1-2131028	NA
19:619772:G:C	chrM_16183_A_AC	0.474	-0.10113	0.019139	1.2646e-07	0.050423	1	19:1-2121020	NA
19:619772:G:C	chrM_16183_A_ACC	0.47662	-0.12725	0.020479	5.1718e-10	0.16806	1	19:1-2119772	NA
19:631028:A:G	chrM_16183_AC_A	0.48284	0.10415	0.016448	2.4182e-10	0.39085	1	19:1-2131028	non-coding
19:631028:A:G	chrM_16183_A_AC	0.49038	-0.097344	0.019144	3.682e-07	0.01953	1	19:1-2121020	non-coding
19:631028:A:G	chrM_16183_A_ACC	0.49713	-0.11974	0.020464	4.8714e-09	0.021723	1	19:1-2119772	non-coding
14:20934529:C:T	chrM_16182_A_ACC	0.24797	-0.2112	0.02631	9.9566e-16	0.055928	1	14:19436231-22436231	non-coding
7:141489866:C:T	chrM_302_A_ACC	0.49651	-0.080881	0.005031	3.717e-58	0.0068429	1	7:139979342-142979342	non-coding
7:141461591:TGTTGGAGTCTC:T	chrM_16183_A_ACC	0.45788	0.13486	0.020074	1.8412e-11	0.0067731	1	7:139942213-142942213	non-coding
7:141461573:T:G	chrM_16183_A_ACC	0.45788	0.13486	0.020074	1.8387e-11	0.006773	1	7:139942213-142942213	non-coding
7:141451082:AGTGCTGT:A	chrM_16183_A_AC	0.46963	0.15534	0.018915	2.1682e-16	0.0067436	1	7:140004747-143004747	non-coding
7:141468253:C:T	chrM_16183_A_AC	0.47922	0.15426	0.018732	1.793e-16	0.0066838	1	7:140004747-143004747	non-coding
7:141487395:C:T	chrM_302_A_ACC	0.49021	-0.080932	0.0050318	3.3005e-58	0.0066786	1	7:139979342-142979342	non-coding
10:60161640:A:G	chrM_302_A_ACC	0.44435	-0.033787	0.0050743	2.7662e-11	0.044277	1	10:58645597-61645597	non-coding
7:141478574:G:C	chrM_302_A_AC	0.48831	0.10679	0.0048402	7.0553e-108	0.0066574	1	7:139962045-142962045	missense
7:141486321:A:G	chrM_16183_A_AC	0.47919	0.15415	0.018734	1.8996e-16	0.0066562	1	7:140004747-143004747	non-coding
7:141492217:A:C	chrM_16183_A_AC	0.47918	0.15423	0.018736	1.8438e-16	0.0066445	1	7:140004747-143004747	non-coding
7:141460758:A:G	chrM_16182_A_C	0.48592	-0.20025	0.03303	1.3392e-09	0.0066276	1	7:139955695-142955695	non-coding
7:141537735:T:G	chrM_16183_A_AC	0.46725	0.15557	0.018862	1.6098e-16	0.0066096	1	7:140004747-143004747	missense
7:141463914:T:C	chrM_16182_A_C	0.4859	-0.20021	0.03303	1.3476e-09	0.0065865	1	7:139955695-142955695	non-coding
3:111692693:A:G	chrM_302_A_ACC	0.2054	-0.041327	0.0062049	2.7293e-11	0.01102	1	3:110198638-113198638	non-coding
7:141487049:T:C	chrM_302_A_ACC	0.49022	-0.080923	0.0050317	3.3671e-58	0.0065298	1	7:139979342-142979342	non-coding
7:141461576:TAAC:T	chrM_302_A_AC	0.47632	0.10679	0.0048523	2.3911e-107	0.0065131	1	7:139962045-142962045	non-coding
7:141489866:C:T	chrM_16183_A_AC	0.47918	0.15417	0.018735	1.8908e-16	0.0065026	1	7:140004747-143004747	non-coding
7:141488274:A:C	chrM_302_A_ACC	0.49022	-0.08092	0.0050316	3.4019e-58	0.0064993	1	7:139979342-142979342	non-coding
7:141489083:T:C	chrM_302_A_ACC	0.49022	-0.080919	0.0050316	3.4086e-58	0.0064771	1	7:139979342-142979342	non-coding
7:141487888:A:G	chrM_302_A_ACC	0.49022	-0.080921	0.0050316	3.3891e-58	0.0064742	1	7:139979342-142979342	non-coding
7:141497070:G:A	chrM_16183_A_AC	0.47891	0.15416	0.018743	1.9488e-16	0.0064635	1	7:140004747-143004747	non-coding
10:30596032:G:A	chrM_302_A_AC	0.46467	0.02498	0.0048902	3.2528e-07	0.017082	1	10:29088203-32088203	non-coding
7:141490107:A:G	chrM_302_A_ACC	0.49022	-0.080916	0.0050316	3.4362e-58	0.0064143	1	7:139979342-142979342	non-coding
7:141462510:C:T	chrM_302_A_AC	0.47646	0.10674	0.0048502	2.4722e-107	0.0064014	1	7:139962045-142962045	non-coding
7:141462643:C:A	chrM_302_A_AC	0.47647	0.10674	0.0048502	2.5005e-107	0.0063984	1	7:139962045-142962045	non-coding
7:141489911:G:A	chrM_16183_A_AC	0.47919	0.15417	0.018735	1.8901e-16	0.0063976	1	7:140004747-143004747	non-coding
7:141469419:C:G	chrM_302_A_AC	0.47974	0.10678	0.0048498	1.9337e-107	0.0063783	1	7:139962045-142962045	non-coding
7:141488985:G:A	chrM_16183_A_AC	0.47919	0.15416	0.018735	1.8926e-16	0.0063708	1	7:140004747-143004747	non-coding
7:141607214:G:A	chrM_16183_A_AC	0.46422	-0.15506	0.018895	2.2733e-16	0.006367	1	7:140004747-143004747	non-coding
7:141457024:A:G	chrM_16183_A_ACC	0.45867	0.13477	0.020067	1.8686e-11	0.0063414	1	7:139942213-142942213	NA
19:630844:C:G	chrM_16183_AC_A	0.48351	0.10041	0.016384	8.8706e-10	0.11371	1	19:1-2131028	non-coding
19:630844:C:G	chrM_16183_A_AC	0.49031	-0.097888	0.019046	2.7544e-07	0.025669	1	19:1-2121020	non-coding
19:630844:C:G	chrM_16183_A_ACC	0.49755	-0.11971	0.020365	4.1398e-09	0.025243	1	19:1-2119772	non-coding
2:74183317:G:A	chrM_16179_CA_C	0.0218	-0.46117	0.068839	2.0937e-11	0.42961	2	2:72666053-75666053	non-coding
7:141479342:ATT:A	chrM_16179_CAA_C	0.48967	0.20989	0.032117	6.3522e-11	0.0063148	1	7:139955695-142955695	non-coding
7:141458421:C:A	chrM_16182_A_C	0.48845	-0.20016	0.033071	1.4265e-09	0.0062514	1	7:139955695-142955695	NA
7:141442213:G:A	chrM_302_A_AC	0.48535	0.10668	0.0048399	1.1248e-107	0.0061684	1	7:139962045-142962045	non-coding
7:141463914:T:C	chrM_16183_A_ACC	0.46917	0.13575	0.019951	1.0178e-11	0.0061345	1	7:139942213-142942213	non-coding
7:141459327:C:CAA	chrM_302_A_AC	0.47687	0.10677	0.0048493	1.9074e-107	0.0061277	1	7:139962045-142962045	non-coding
7:141480476:C:G	chrM_16183_A_AC	0.47918	0.15399	0.018733	2.0326e-16	0.006105	1	7:140004747-143004747	non-coding
7:141478574:G:C	chrM_16183_A_AC	0.47918	0.15399	0.018733	2.0326e-16	0.0061031	1	7:140004747-143004747	missense
7:141457024:A:G	chrM_302_A_AC	0.47682	0.10677	0.0048497	2.0553e-107	0.0060943	1	7:139962045-142962045	NA
7:141467657:CAT:C	chrM_16179_CAA_C	0.49807	0.20894	0.032036	6.946e-11	0.0060394	1	7:139955695-142955695	non-coding
7:141468253:C:T	chrM_302_A_ACC	0.49682	-0.08087	0.0050302	3.7103e-58	0.0060296	1	7:139979342-142979342	non-coding
7:141480936:G:A	chrM_16183_A_AC	0.47918	0.15399	0.018733	2.0326e-16	0.0060084	1	7:140004747-143004747	non-coding
20:17968871:C:T	chrM_302_A_AC	0.01657	0.12013	0.019269	4.5301e-10	0.56209	1	20:16468871-19468871	missense
7:141460716:A:G	chrM_302_A_AC	0.47644	0.10673	0.0048504	2.6046e-107	0.0059884	1	7:139962045-142962045	non-coding
7:141475054:T:C	chrM_302_A_ACC	0.4996	-0.080979	0.0050297	2.5508e-58	0.0059595	1	7:139979342-142979342	non-coding
7:141495604:G:A	chrM_16183_A_AC	0.47891	0.15411	0.018743	1.9941e-16	0.0058914	1	7:140004747-143004747	non-coding
7:141462537:G:T	chrM_302_A_AC	0.47646	0.10672	0.0048502	2.6721e-107	0.0058496	1	7:139962045-142962045	non-coding
7:141481376:A:AT	chrM_302_A_AC	0.47935	0.10677	0.0048525	2.6908e-107	0.0058354	1	7:139962045-142962045	non-coding
7:141505318:T:G	chrM_16183_A_AC	0.47983	0.15431	0.018772	2.0296e-16	0.0057935	1	7:140004747-143004747	non-coding
7:141460758:A:G	chrM_16183_A_ACC	0.46916	0.13557	0.019953	1.0864e-11	0.0057923	1	7:139942213-142942213	non-coding
7:141458304:T:C	chrM_16183_A_ACC	0.46915	0.13552	0.019955	1.1117e-11	0.0056829	1	7:139942213-142942213	NA
7:141490238:G:T	chrM_16179_CAA_C	0.49653	0.20807	0.031963	7.5339e-11	0.005678	1	7:139955695-142955695	missense
7:141451082:AGTGCTGT:A	chrM_16182_A_C	0.49244	-0.20082	0.033286	1.6089e-09	0.0056552	1	7:139955695-142955695	non-coding
7:141472312:G:T	chrM_16183_A_AC	0.4718	0.1525	0.018776	4.5885e-16	0.005632	1	7:140004747-143004747	NA
7:141473366:A:G	chrM_302_A_ACC	0.49947	-0.080981	0.0050263	2.1246e-58	0.005617	1	7:139979342-142979342	non-coding
7:141466179:G:A	chrM_16179_CAA_C	0.49653	0.20834	0.032007	7.5503e-11	0.005608	1	7:139955695-142955695	non-coding
7:141462045:G:A	chrM_16182_A_C	0.48667	-0.19953	0.033081	1.6245e-09	0.0055968	1	7:139955695-142955695	non-coding
7:141470359:G:A	chrM_302_A_AC	0.47974	0.10675	0.0048498	2.2659e-107	0.005589	1	7:139962045-142962045	NA
10:60147784:G:A	chrM_302_A_AC	0.43943	0.038639	0.0048884	2.6949e-15	0.028525	1	10:58645597-61645597	non-coding
10:60147784:G:A	chrM_302_A_ACC	0.44269	-0.033937	0.0050572	1.9372e-11	0.062336	1	10:58645597-61645597	non-coding
7:141462738:G:A	chrM_16182_A_C	0.48667	-0.19952	0.033081	1.6266e-09	0.0055882	1	7:139955695-142955695	non-coding
7:141472003:G:A	chrM_302_A_AC	0.47957	0.10677	0.0048507	2.2073e-107	0.0055344	1	7:139962045-142962045	NA
7:141592840:A:G	chrM_16183_A_AC	0.46479	-0.15484	0.018896	2.5151e-16	0.0055041	1	7:140004747-143004747	non-coding
7:141479342:ATT:A	chrM_16183_A_ACC	0.46666	0.13497	0.020087	1.8229e-11	0.00548	1	7:139942213-142942213	non-coding
7:141483878:GTC:G	chrM_302_A_AC	0.4799	0.10681	0.0048554	2.964e-107	0.0054623	1	7:139962045-142962045	non-coding
7:141461212:T:C	chrM_302_A_AC	0.47644	0.10671	0.0048505	2.8325e-107	0.0054252	1	7:139962045-142962045	non-coding
10:30649372:A:G	chrM_302_A_AC	0.46364	0.024706	0.0048971	4.5341e-07	0.012372	1	10:29088203-32088203	non-coding
7:141469419:C:G	chrM_16183_A_AC	0.47348	0.152	0.018737	4.9821e-16	0.0054163	1	7:140004747-143004747	non-coding
7:141497070:G:A	chrM_16183_A_ACC	0.46657	0.13488	0.019965	1.4226e-11	0.0054012	1	7:139942213-142942213	non-coding
14:20933999:C:T	chrM_16182_A_ACC	0.25356	-0.21001	0.026066	7.8384e-16	0.07135	1	14:19436231-22436231	non-coding
20:17946434:G:T	chrM_302_A_AC	0.01658	0.11528	0.019435	3.0041e-09	0.097141	1	20:16468871-19468871	non-coding
7:141561751:G:A	chrM_16183_A_AC	0.45924	-0.15474	0.018869	2.3945e-16	0.0054003	1	7:140004747-143004747	non-coding
7:141442213:G:A	chrM_16182_A_C	0.48553	-0.19907	0.033051	1.7116e-09	0.0053949	1	7:139955695-142955695	non-coding
7:141496256:T:C	chrM_16179_CAA_C	0.49728	0.20796	0.031989	7.9727e-11	0.0053852	1	7:139955695-142955695	non-coding
7:141589691:G:A	chrM_16183_A_AC	0.46479	-0.15479	0.018896	2.5793e-16	0.0053849	1	7:140004747-143004747	non-coding
7:141480936:G:A	chrM_302_A_ACC	0.49682	-0.08083	0.0050299	4.1444e-58	0.0053752	1	7:139979342-142979342	non-coding
7:141591345:A:G	chrM_16183_A_AC	0.46466	-0.1547	0.018892	2.6345e-16	0.0053579	1	7:140004747-143004747	non-coding
7:141481598:T:TATCC	chrM_16182_A_C	0.32404	-0.21991	0.036578	1.8334e-09	0.0053435	1	7:139955695-142955695	non-coding
7:141474017:T:G	chrM_16179_CAA_C	0.49003	0.21015	0.032328	8.0053e-11	0.005329	1	7:139955695-142955695	non-coding
7:141487395:C:T	chrM_16183_A_AC	0.47372	0.15199	0.018727	4.8059e-16	0.0053252	1	7:140004747-143004747	non-coding
7:141472578:T:A	chrM_302_A_AC	0.47916	0.10674	0.0048524	3.1047e-107	0.0052931	1	7:139962045-142962045	NA
7:141473926:C:G	chrM_302_A_AC	0.47956	0.10676	0.0048507	2.2901e-107	0.0052912	1	7:139962045-142962045	non-coding
7:141471145:T:A	chrM_302_A_AC	0.47907	0.10674	0.0048525	3.05e-107	0.0052859	1	7:139962045-142962045	NA
7:141478800:G:A	chrM_16183_A_AC	0.47927	0.15358	0.018729	2.4054e-16	0.0052653	1	7:140004747-143004747	missense
7:141497070:G:A	chrM_302_A_ACC	0.4971	-0.080833	0.0050296	4.0517e-58	0.0052648	1	7:139979342-142979342	non-coding
20:17968548:G:A	chrM_16183_A_AC	0.33522	-0.12537	0.019982	3.52e-10	0.019257	1	20:16420275-19420275	non-coding
7:141469761:C:CT	chrM_16179_CAA_C	0.49985	0.20875	0.032139	8.2957e-11	0.0052396	1	7:139955695-142955695	non-coding
7:141490107:A:G	chrM_16183_A_AC	0.47372	0.15199	0.018727	4.808e-16	0.0052366	1	7:140004747-143004747	non-coding
7:141489083:T:C	chrM_16183_A_AC	0.47372	0.15199	0.018727	4.808e-16	0.0052353	1	7:140004747-143004747	non-coding
7:141488274:A:C	chrM_16183_A_AC	0.47372	0.15199	0.018727	4.8062e-16	0.0052342	1	7:140004747-143004747	non-coding
7:141487888:A:G	chrM_16183_A_AC	0.47372	0.15199	0.018727	4.8062e-16	0.0052339	1	7:140004747-143004747	non-coding
7:141487049:T:C	chrM_16183_A_AC	0.47372	0.15199	0.018727	4.8062e-16	0.0052326	1	7:140004747-143004747	non-coding
7:141467742:A:T	chrM_16183_A_AC	0.47348	0.15202	0.018738	4.9401e-16	0.0052295	1	7:140004747-143004747	non-coding
7:141478800:G:A	chrM_16183_A_ACC	0.46525	0.13461	0.019986	1.6379e-11	0.0052207	1	7:139942213-142942213	missense
7:141478308:T:C	chrM_16179_CAA_C	0.4976	0.20789	0.032009	8.3147e-11	0.0052205	1	7:139955695-142955695	missense
7:141478308:T:C	chrM_302_A_AC	0.47936	0.10672	0.0048518	3.1957e-107	0.0052077	1	7:139962045-142962045	missense
22:43522427:G:A	chrM_302_A_AC	0.32918	-0.073442	0.0052217	6.2415e-45	0.027449	1	22:42029314-45029314	non-coding
22:43522427:G:A	chrM_302_A_ACC	0.33523	0.054306	0.0053755	5.3891e-24	0.03418	1	22:42028240-45028240	non-coding
7:141482130:C:T	chrM_16183_A_AC	0.47344	0.15174	0.018738	5.6022e-16	0.0052058	1	7:140004747-143004747	non-coding
7:141467969:A:G	chrM_16183_A_AC	0.47349	0.152	0.018737	4.984e-16	0.0052045	1	7:140004747-143004747	non-coding
7:141469679:G:A	chrM_16183_A_AC	0.47348	0.152	0.018737	4.9818e-16	0.0052044	1	7:140004747-143004747	non-coding
7:141486321:A:G	chrM_302_A_ACC	0.49736	-0.080817	0.0050285	4.0128e-58	0.0051991	1	7:139979342-142979342	non-coding
7:141444414:G:C	chrM_302_A_AC	0.47992	0.10682	0.0048555	2.9277e-107	0.0051885	1	7:139962045-142962045	non-coding
7:141462738:G:A	chrM_16183_A_AC	0.47491	0.15339	0.018764	2.9647e-16	0.0051758	1	7:140004747-143004747	non-coding
7:141462045:G:A	chrM_16183_A_AC	0.47492	0.15337	0.018764	2.997e-16	0.005137	1	7:140004747-143004747	non-coding
7:141472983:A:T	chrM_16183_A_AC	0.47386	0.15197	0.018747	5.2063e-16	0.0051228	1	7:140004747-143004747	NA
7:141481376:A:AT	chrM_16179_CAA_C	0.49746	0.2077	0.031987	8.4087e-11	0.0051221	1	7:139955695-142955695	non-coding
3:111701173:T:C	chrM_302_A_AC	0.20428	0.040887	0.005995	9.0852e-12	0.020624	1	3:110198638-113198638	non-coding
3:111701173:T:C	chrM_302_A_ACC	0.20691	-0.042227	0.0061835	8.5478e-12	0.033997	1	3:110198638-113198638	non-coding
20:17934191:A:G	chrM_16183_A_AC	0.33005	-0.13113	0.020041	6.0347e-11	0.10066	1	20:16420275-19420275	non-coding
7:141471535:GCTCT:G	chrM_16179_CAA_C	0.49883	0.20854	0.032124	8.4874e-11	0.0051204	1	7:139955695-142955695	NA
7:141483878:GTC:G	chrM_16179_CAA_C	0.49676	0.20781	0.032022	8.6006e-11	0.0050703	1	7:139955695-142955695	non-coding
7:141470359:G:A	chrM_16179_CAA_C	0.49681	0.20758	0.031991	8.6545e-11	0.0050642	1	7:139955695-142955695	NA
7:141470449:A:G	chrM_16183_A_AC	0.47336	0.15246	0.018776	4.6636e-16	0.0050642	1	7:140004747-143004747	NA
7:141488985:G:A	chrM_302_A_ACC	0.49737	-0.080806	0.0050284	4.1422e-58	0.0050551	1	7:139979342-142979342	non-coding
7:141475950:C:G	chrM_16179_CAA_C	0.4968	0.20755	0.031988	8.6836e-11	0.0050527	1	7:139955695-142955695	non-coding
7:141475424:C:T	chrM_16179_CAA_C	0.4968	0.20755	0.031988	8.6887e-11	0.0050527	1	7:139955695-142955695	non-coding
3:111708652:G:GT	chrM_302_A_AC	0.20599	0.040552	0.0059944	1.3335e-11	0.014212	1	3:110198638-113198638	non-coding
3:111708652:G:GT	chrM_302_A_ACC	0.20856	-0.041637	0.0061843	1.6659e-11	0.017894	1	3:110198638-113198638	non-coding
3:111701429:G:A	chrM_302_A_AC	0.20458	0.041025	0.0059929	7.6158e-12	0.024498	1	3:110198638-113198638	non-coding
3:111701429:G:A	chrM_302_A_ACC	0.20721	-0.042146	0.0061815	9.2288e-12	0.031584	1	3:110198638-113198638	non-coding
7:141501747:C:G	chrM_302_A_ACC	0.49106	-0.080877	0.0050311	3.7973e-58	0.005052	1	7:139979342-142979342	non-coding
7:141486393:A:T	chrM_16179_CAA_C	0.4968	0.20754	0.031988	8.6905e-11	0.0050471	1	7:139955695-142955695	non-coding
7:141469419:C:G	chrM_16179_CAA_C	0.49679	0.20754	0.031988	8.6962e-11	0.0050467	1	7:139955695-142955695	non-coding
7:141442213:G:A	chrM_16183_A_AC	0.47567	0.15346	0.01876	2.826e-16	0.0050345	1	7:140004747-143004747	non-coding
7:141472003:G:A	chrM_16179_CAA_C	0.49693	0.20762	0.032005	8.7397e-11	0.0050226	1	7:139955695-142955695	NA
7:141473926:C:G	chrM_16179_CAA_C	0.49692	0.20761	0.032004	8.7492e-11	0.0050196	1	7:139955695-142955695	non-coding
7:141460758:A:G	chrM_302_A_AC	0.48838	0.10673	0.0048349	5.5462e-108	0.0050128	1	7:139962045-142962045	non-coding
7:141482834:G:A	chrM_16183_A_AC	0.47341	0.15182	0.018739	5.4202e-16	0.0050123	1	7:140004747-143004747	non-coding
7:141467657:CAT:C	chrM_16182_A_C	0.4974	-0.19857	0.03305	1.8761e-09	0.0049993	1	7:139955695-142955695	non-coding
7:141487888:A:G	chrM_16179_CAA_C	0.4968	0.20755	0.031988	8.6836e-11	0.0049978	1	7:139955695-142955695	non-coding
7:141488274:A:C	chrM_16179_CAA_C	0.4968	0.20755	0.031988	8.6836e-11	0.0049978	1	7:139955695-142955695	non-coding
7:141487049:T:C	chrM_16179_CAA_C	0.4968	0.20755	0.031988	8.6836e-11	0.0049978	1	7:139955695-142955695	non-coding
7:141487395:C:T	chrM_16179_CAA_C	0.4968	0.20755	0.031989	8.6868e-11	0.0049926	1	7:139955695-142955695	non-coding
7:141490107:A:G	chrM_16179_CAA_C	0.4968	0.20754	0.031988	8.6905e-11	0.0049895	1	7:139955695-142955695	non-coding
7:141489083:T:C	chrM_16179_CAA_C	0.4968	0.20754	0.031988	8.6905e-11	0.0049895	1	7:139955695-142955695	non-coding
7:141475424:C:T	chrM_302_A_AC	0.47969	0.10672	0.00485	2.6307e-107	0.0049688	1	7:139962045-142962045	non-coding
7:141494473:C:T	chrM_16179_CAA_C	0.49077	0.20809	0.032088	8.8747e-11	0.0049582	1	7:139955695-142955695	non-coding
7:141490238:G:T	chrM_16182_A_C	0.49569	-0.19818	0.032993	1.8929e-09	0.0049558	1	7:139955695-142955695	missense
7:141480213:A:G	chrM_16183_A_AC	0.47345	0.15172	0.018738	5.6268e-16	0.004923	1	7:140004747-143004747	non-coding
7:141460017:A:C	chrM_16183_A_AC	0.4749	0.15332	0.018766	3.0828e-16	0.0049208	1	7:140004747-143004747	non-coding
7:141480093:G:T	chrM_16183_A_AC	0.47345	0.15172	0.018738	5.6268e-16	0.0049044	1	7:140004747-143004747	non-coding
7:141472578:T:A	chrM_16179_CAA_C	0.49788	0.20751	0.032007	8.9773e-11	0.0048999	1	7:139955695-142955695	NA
7:141470602:T:G	chrM_16179_CAA_C	0.49735	0.20742	0.031993	8.9744e-11	0.0048985	1	7:139955695-142955695	NA
7:141485797:T:C	chrM_16179_CAA_C	0.49734	0.2074	0.03199	8.9845e-11	0.0048975	1	7:139955695-142955695	non-coding
7:141475054:T:C	chrM_302_A_AC	0.49042	0.10685	0.0048401	5.3072e-108	0.0048974	1	7:139962045-142962045	non-coding
7:141504298:G:A	chrM_16183_A_AC	0.47432	0.15213	0.018769	5.2572e-16	0.0048974	1	7:140004747-143004747	non-coding
7:141479342:ATT:A	chrM_16183_A_AC	0.47861	0.15298	0.018811	4.2034e-16	0.0048962	1	7:140004747-143004747	non-coding
7:141459327:C:CAA	chrM_16183_A_ACC	0.45867	0.13384	0.020061	2.5248e-11	0.0048949	1	7:139942213-142942213	non-coding
7:141477187:G:A	chrM_16179_CAA_C	0.49733	0.20738	0.03199	9.0167e-11	0.0048816	1	7:139955695-142955695	non-coding
19:621020:T:C	chrM_16183_AC_A	0.4795	0.098019	0.016726	4.6247e-09	0.022854	1	19:1-2131028	non-coding
19:621020:T:C	chrM_16183_A_AC	0.48542	-0.10778	0.019427	2.8865e-08	0.20739	1	19:1-2121020	non-coding
19:621020:T:C	chrM_16183_A_ACC	0.4943	-0.12597	0.020858	1.5436e-09	0.063108	1	19:1-2119772	non-coding
7:141480572:A:G	chrM_16179_CAA_C	0.49733	0.20738	0.03199	9.0167e-11	0.0048816	1	7:139955695-142955695	non-coding
7:141485372:C:T	chrM_16179_CAA_C	0.49734	0.20738	0.03199	9.0047e-11	0.0048816	1	7:139955695-142955695	non-coding
7:141484485:C:T	chrM_16179_CAA_C	0.49733	0.20738	0.03199	9.0167e-11	0.0048816	1	7:139955695-142955695	non-coding
7:141482834:G:A	chrM_16179_CAA_C	0.49733	0.20738	0.03199	9.0167e-11	0.0048816	1	7:139955695-142955695	non-coding
7:141484094:G:T	chrM_16179_CAA_C	0.49733	0.20738	0.03199	9.0167e-11	0.0048816	1	7:139955695-142955695	non-coding
7:141485691:G:A	chrM_16179_CAA_C	0.49733	0.20738	0.03199	9.0167e-11	0.0048814	1	7:139955695-142955695	non-coding
7:141480093:G:T	chrM_16179_CAA_C	0.49735	0.20738	0.03199	9.0125e-11	0.0048806	1	7:139955695-142955695	non-coding
7:141480213:A:G	chrM_16179_CAA_C	0.49733	0.20738	0.03199	9.0167e-11	0.0048806	1	7:139955695-142955695	non-coding
7:141477187:G:A	chrM_16183_A_AC	0.47345	0.15172	0.018738	5.6292e-16	0.0048794	1	7:140004747-143004747	non-coding
7:141472983:A:T	chrM_16179_CAA_C	0.49662	0.20762	0.032031	9.0632e-11	0.0048788	1	7:139955695-142955695	NA
7:141485201:C:T	chrM_16179_CAA_C	0.49733	0.20737	0.03199	9.022e-11	0.0048736	1	7:139955695-142955695	non-coding
7:141483508:T:G	chrM_16179_CAA_C	0.49734	0.20737	0.03199	9.0279e-11	0.0048736	1	7:139955695-142955695	non-coding
7:141475596:A:G	chrM_16179_CAA_C	0.49733	0.20737	0.03199	9.022e-11	0.0048735	1	7:139955695-142955695	non-coding
7:141475216:C:T	chrM_16179_CAA_C	0.49733	0.20737	0.03199	9.022e-11	0.0048735	1	7:139955695-142955695	non-coding
7:141469679:G:A	chrM_16179_CAA_C	0.49733	0.20737	0.03199	9.0297e-11	0.0048735	1	7:139955695-142955695	non-coding
7:141485523:T:C	chrM_16179_CAA_C	0.49733	0.20737	0.03199	9.0238e-11	0.0048734	1	7:139955695-142955695	non-coding
7:141470359:G:A	chrM_16183_A_AC	0.47345	0.15172	0.018738	5.6268e-16	0.0048698	1	7:140004747-143004747	NA
7:141473221:A:C	chrM_16179_CAA_C	0.49746	0.20746	0.032006	9.0607e-11	0.0048637	1	7:139955695-142955695	NA
7:141467969:A:G	chrM_16179_CAA_C	0.49732	0.20735	0.03199	9.0667e-11	0.0048575	1	7:139955695-142955695	non-coding
7:141479730:A:G	chrM_302_A_ACC	0.49956	-0.080854	0.0050259	3.122e-58	0.0048568	1	7:139979342-142979342	non-coding
7:141501943:G:C	chrM_16183_A_AC	0.47943	0.15369	0.018754	2.5137e-16	0.0048552	1	7:140004747-143004747	non-coding
7:141565938:C:T	chrM_16183_A_AC	0.45927	-0.15442	0.01886	2.6594e-16	0.004852	1	7:140004747-143004747	non-coding
7:141485201:C:T	chrM_16183_A_AC	0.47344	0.15171	0.018738	5.6618e-16	0.0048509	1	7:140004747-143004747	non-coding
7:141468648:AT:A	chrM_16183_A_AC	0.47342	0.15183	0.018739	5.4103e-16	0.0048445	1	7:140004747-143004747	non-coding
7:141475596:A:G	chrM_16183_A_AC	0.47346	0.15182	0.018738	5.4059e-16	0.004841	1	7:140004747-143004747	non-coding
7:141475216:C:T	chrM_16183_A_AC	0.47346	0.15182	0.018738	5.4059e-16	0.004841	1	7:140004747-143004747	non-coding
7:141466179:G:A	chrM_16183_A_AC	0.47374	0.15178	0.018733	5.3825e-16	0.0048232	1	7:140004747-143004747	non-coding
7:141475424:C:T	chrM_16183_A_AC	0.47346	0.15182	0.018738	5.4059e-16	0.0047916	1	7:140004747-143004747	non-coding
10:60148692:A:G	chrM_302_A_AC	0.44023	0.038782	0.0048897	2.1696e-15	0.035485	1	10:58645597-61645597	non-coding
10:60148692:A:G	chrM_302_A_ACC	0.44349	-0.034142	0.0050585	1.484e-11	0.080858	1	10:58645597-61645597	non-coding
20:17967843:G:T	chrM_302_A_AC	0.01774	0.11704	0.018997	7.2294e-10	0.31657	1	20:16468871-19468871	non-coding
20:17933686:A:G	chrM_16183_A_AC	0.33004	-0.1311	0.020042	6.1025e-11	0.099541	1	20:16420275-19420275	non-coding
7:141488985:G:A	chrM_16183_A_ACC	0.46678	0.13451	0.019971	1.6386e-11	0.0047792	1	7:139942213-142942213	non-coding
7:141472003:G:A	chrM_16182_A_C	0.49606	-0.19818	0.033033	1.9782e-09	0.0047774	1	7:139955695-142955695	NA
7:141486321:A:G	chrM_16183_A_ACC	0.46676	0.1345	0.01997	1.6377e-11	0.0047759	1	7:139942213-142942213	non-coding
7:141473926:C:G	chrM_16182_A_C	0.49606	-0.19817	0.033032	1.9816e-09	0.0047745	1	7:139955695-142955695	non-coding
20:17941737:C:T	chrM_16183_A_AC	0.33006	-0.13108	0.020041	6.1272e-11	0.099209	1	20:16420275-19420275	non-coding
10:30638515:C:T	chrM_302_A_AC	0.46432	0.024898	0.0048729	3.2303e-07	0.017386	1	10:29088203-32088203	non-coding
7:141467969:A:G	chrM_302_A_AC	0.47935	0.10669	0.0048513	3.4789e-107	0.004771	1	7:139962045-142962045	non-coding
7:141517511:T:C	chrM_16183_A_AC	0.4674	0.15517	0.018909	2.2923e-16	0.0047694	1	7:140004747-143004747	NA
7:141475950:C:G	chrM_302_A_AC	0.47969	0.10671	0.00485	2.7197e-107	0.0047529	1	7:139962045-142962045	non-coding
7:141486321:A:G	chrM_302_A_AC	0.48785	0.10668	0.0048411	1.2849e-107	0.0047482	1	7:139962045-142962045	non-coding
7:141474387:A:G	chrM_16179_CAA_C	0.49773	0.20726	0.032	9.3607e-11	0.0047376	1	7:139955695-142955695	non-coding
7:141492510:A:G	chrM_16183_A_AC	0.47344	0.1518	0.018739	5.4629e-16	0.0047327	1	7:140004747-143004747	non-coding
7:141483508:T:G	chrM_16183_A_AC	0.47344	0.15175	0.018738	5.5777e-16	0.0047138	1	7:140004747-143004747	non-coding
7:141519959:C:G	chrM_16183_A_AC	0.46718	0.15514	0.018917	2.3826e-16	0.004708	1	7:140004747-143004747	NA
7:141479342:ATT:A	chrM_16182_A_C	0.48899	-0.19884	0.033158	2.0139e-09	0.0046981	1	7:139955695-142955695	non-coding
7:141468648:AT:A	chrM_16179_CAA_C	0.49743	0.20722	0.032003	9.4749e-11	0.0046909	1	7:139955695-142955695	non-coding
7:141489911:G:A	chrM_16183_A_ACC	0.46677	0.13444	0.019972	1.6811e-11	0.0046745	1	7:139942213-142942213	non-coding
7:141478308:T:C	chrM_16183_A_AC	0.47345	0.15172	0.018738	5.6268e-16	0.0046588	1	7:140004747-143004747	missense
7:141470602:T:G	chrM_16183_A_AC	0.47345	0.15172	0.018738	5.6268e-16	0.0046586	1	7:140004747-143004747	NA
7:141480572:A:G	chrM_16183_A_AC	0.47345	0.15172	0.018738	5.6268e-16	0.0046585	1	7:140004747-143004747	non-coding
7:141484094:G:T	chrM_16183_A_AC	0.47345	0.15172	0.018738	5.6268e-16	0.0046535	1	7:140004747-143004747	non-coding
7:141558725:G:A	chrM_16183_A_AC	0.45926	-0.15431	0.018879	2.9931e-16	0.0046398	1	7:140004747-143004747	non-coding
7:141507703:C:T	chrM_16183_A_AC	0.4611	0.15303	0.018868	5.0484e-16	0.0046313	1	7:140004747-143004747	non-coding
7:141485797:T:C	chrM_16183_A_AC	0.47344	0.15173	0.018738	5.6264e-16	0.0046298	1	7:140004747-143004747	non-coding
7:141459143:G:A	chrM_16183_A_AC	0.4749	0.15328	0.018766	3.1348e-16	0.0046262	1	7:140004747-143004747	non-coding
7:141485691:G:A	chrM_16183_A_AC	0.47345	0.15172	0.018738	5.6268e-16	0.0046123	1	7:140004747-143004747	non-coding
7:141475950:C:G	chrM_16183_A_AC	0.47345	0.15172	0.018738	5.6268e-16	0.0046112	1	7:140004747-143004747	non-coding
7:141485523:T:C	chrM_16183_A_AC	0.47344	0.15172	0.018738	5.6292e-16	0.0046099	1	7:140004747-143004747	non-coding
7:141486393:A:T	chrM_16183_A_AC	0.47344	0.15172	0.018738	5.6292e-16	0.0046032	1	7:140004747-143004747	non-coding
7:141471535:GCTCT:G	chrM_16183_A_AC	0.46871	0.15263	0.018847	5.5684e-16	0.0046027	1	7:140004747-143004747	NA
7:141504196:A:G	chrM_16183_A_AC	0.47994	0.15368	0.018768	2.6469e-16	0.0045916	1	7:140004747-143004747	non-coding
7:141527447:T:TGCACA	chrM_16183_A_ACC	0.45266	0.13528	0.020138	1.8467e-11	0.0045883	1	7:139942213-142942213	NA
7:141467657:CAT:C	chrM_16183_A_ACC	0.46051	0.1335	0.020058	2.8242e-11	0.0045876	1	7:139942213-142942213	non-coding
7:141483016:AGC:A	chrM_16179_CAA_C	0.49649	0.20759	0.032084	9.7924e-11	0.004582	1	7:139955695-142955695	non-coding
3:111707753:G:A	chrM_302_A_AC	0.20604	0.040785	0.0059746	8.7086e-12	0.021515	1	3:110198638-113198638	non-coding
3:111707753:G:A	chrM_302_A_ACC	0.20862	-0.041368	0.0061642	1.9329e-11	0.015479	1	3:110198638-113198638	non-coding
19:621712:A:G	chrM_16183_AC_A	0.46648	0.098866	0.016519	2.1625e-09	0.040257	1	19:1-2131028	synonymous
19:621712:A:G	chrM_16183_A_AC	0.47462	-0.099859	0.019192	1.9591e-07	0.034434	1	19:1-2121020	synonymous
19:621712:A:G	chrM_16183_A_ACC	0.48019	-0.12241	0.020537	2.5135e-09	0.039926	1	19:1-2119772	synonymous
7:141496256:T:C	chrM_16183_A_AC	0.47318	0.15164	0.018745	5.9808e-16	0.0045802	1	7:140004747-143004747	non-coding
7:141447551:G:C	chrM_302_A_AC	0.48439	0.10665	0.0048416	1.5302e-107	0.0045711	1	7:139962045-142962045	non-coding
7:141470359:G:A	chrM_16182_A_C	0.49596	-0.19779	0.033018	2.0939e-09	0.0045625	1	7:139955695-142955695	NA
7:141469679:G:A	chrM_302_A_AC	0.47934	0.10668	0.0048513	3.5768e-107	0.0045601	1	7:139962045-142962045	non-coding
7:141486393:A:T	chrM_16182_A_C	0.49594	-0.19774	0.033016	2.1071e-09	0.0045493	1	7:139955695-142955695	non-coding
7:141498467:T:C	chrM_16182_A_C	0.49646	-0.19763	0.032999	2.112e-09	0.0045471	1	7:139955695-142955695	non-coding
7:141475950:C:G	chrM_16182_A_C	0.49594	-0.19775	0.033016	2.1044e-09	0.0045448	1	7:139955695-142955695	non-coding
7:141475424:C:T	chrM_16182_A_C	0.49594	-0.19775	0.033016	2.1049e-09	0.0045448	1	7:139955695-142955695	non-coding
7:141472312:G:T	chrM_16179_CAA_C	0.49968	0.20733	0.032057	9.9677e-11	0.0045439	1	7:139955695-142955695	NA
3:111702484:G:T	chrM_302_A_AC	0.20428	0.040885	0.0059949	9.1119e-12	0.020594	1	3:110198638-113198638	non-coding
3:111702484:G:T	chrM_302_A_ACC	0.20691	-0.042226	0.0061834	8.555e-12	0.033985	1	3:110198638-113198638	non-coding
10:30637995:C:G	chrM_302_A_AC	0.46445	0.024976	0.004873	2.9688e-07	0.018795	1	10:29088203-32088203	non-coding
7:141469419:C:G	chrM_16182_A_C	0.49594	-0.19775	0.033016	2.1061e-09	0.0045429	1	7:139955695-142955695	non-coding
7:141502792:T:C	chrM_16182_A_C	0.49575	-0.19742	0.032964	2.1145e-09	0.0045334	1	7:139955695-142955695	non-coding
7:141487049:T:C	chrM_16182_A_C	0.49594	-0.19775	0.033016	2.1044e-09	0.0045199	1	7:139955695-142955695	non-coding
7:141487888:A:G	chrM_16182_A_C	0.49594	-0.19775	0.033016	2.1044e-09	0.0045198	1	7:139955695-142955695	non-coding
7:141488274:A:C	chrM_16182_A_C	0.49594	-0.19775	0.033016	2.1044e-09	0.0045198	1	7:139955695-142955695	non-coding
7:141472983:A:T	chrM_16182_A_C	0.49573	-0.19799	0.033064	2.1212e-09	0.0045188	1	7:139955695-142955695	NA
7:141483878:GTC:G	chrM_16183_A_AC	0.47401	0.15173	0.018749	5.8379e-16	0.0045135	1	7:140004747-143004747	non-coding
7:141490107:A:G	chrM_16182_A_C	0.49594	-0.19774	0.033016	2.1071e-09	0.004513	1	7:139955695-142955695	non-coding
7:141489083:T:C	chrM_16182_A_C	0.49594	-0.19774	0.033016	2.1071e-09	0.004513	1	7:139955695-142955695	non-coding
7:141457789:G:T	chrM_302_A_AC	0.47651	0.10671	0.0048501	2.8543e-107	0.0045035	1	7:139962045-142962045	NA
7:141456406:G:A	chrM_16183_A_AC	0.47488	0.15318	0.018768	3.299e-16	0.0044987	1	7:140004747-143004747	NA
7:141478800:G:A	chrM_302_A_ACC	0.49598	-0.080767	0.0050335	6.1114e-58	0.004496	1	7:139979342-142979342	missense
7:141487395:C:T	chrM_16182_A_C	0.49594	-0.19771	0.033017	2.1218e-09	0.0044884	1	7:139955695-142955695	non-coding
7:141480476:C:G	chrM_16183_A_ACC	0.46832	0.13455	0.01997	1.6094e-11	0.0044875	1	7:139942213-142942213	non-coding
20:17942398:T:C	chrM_16183_A_AC	0.33006	-0.13109	0.020041	6.1171e-11	0.099525	1	20:16420275-19420275	non-coding
19:622000:C:G	chrM_16183_AC_A	0.46626	0.098962	0.016473	1.8826e-09	0.048025	1	19:1-2131028	non-coding
19:622000:C:G	chrM_16183_A_AC	0.474	-0.10075	0.019139	1.407e-07	0.046156	1	19:1-2121020	non-coding
19:622000:C:G	chrM_16183_A_ACC	0.47977	-0.12299	0.020506	1.9998e-09	0.049343	1	19:1-2119772	non-coding
10:30651072:G:A	chrM_302_A_AC	0.46458	0.025071	0.0048988	3.0919e-07	0.017833	1	10:29088203-32088203	non-coding
19:5618232:A:G	chrM_302_A_AC	0.10397	-0.058835	0.0080438	2.5866e-13	0.092797	1	19:4205489-7205489	non-coding
3:111707393:G:T	chrM_302_A_AC	0.20604	0.040787	0.0059746	8.6843e-12	0.021563	1	3:110198638-113198638	non-coding
3:111707393:G:T	chrM_302_A_ACC	0.20862	-0.041371	0.0061641	1.9267e-11	0.01554	1	3:110198638-113198638	non-coding
3:111702679:T:C	chrM_302_A_AC	0.20431	0.040861	0.0059937	9.2726e-12	0.020227	1	3:110198638-113198638	non-coding
3:111702679:T:C	chrM_302_A_ACC	0.20695	-0.042293	0.0061825	7.8721e-12	0.036762	1	3:110198638-113198638	non-coding
3:111707342:A:G	chrM_302_A_AC	0.20601	0.040836	0.0059751	8.2375e-12	0.022711	1	3:110198638-113198638	non-coding
3:111707342:A:G	chrM_302_A_ACC	0.20858	-0.041439	0.0061647	1.792e-11	0.016656	1	3:110198638-113198638	non-coding
7:141561184:C:T	chrM_16183_A_AC	0.45938	-0.15404	0.018874	3.3183e-16	0.0044688	1	7:140004747-143004747	non-coding
7:141472578:T:A	chrM_16182_A_C	0.49723	-0.19768	0.033034	2.1737e-09	0.0044413	1	7:139955695-142955695	NA
7:141458304:T:C	chrM_302_A_AC	0.48837	0.10671	0.0048353	6.246e-108	0.0044396	1	7:139962045-142962045	NA
7:141478308:T:C	chrM_16182_A_C	0.49695	-0.19772	0.033035	2.1608e-09	0.0044395	1	7:139955695-142955695	missense
19:628631:T:TG	chrM_16183_AC_A	0.46245	0.096575	0.016535	5.1987e-09	0.018325	1	19:1-2131028	non-coding
20:17944554:CT:C	chrM_16183_A_AC	0.33118	-0.12767	0.020043	1.8893e-10	0.034732	1	20:16420275-19420275	non-coding
7:141478574:G:C	chrM_16183_A_ACC	0.46822	0.13454	0.019975	1.6353e-11	0.0044317	1	7:139942213-142942213	missense
7:141482130:C:T	chrM_302_A_AC	0.47867	0.10659	0.0048545	7.4918e-107	0.0044262	1	7:139962045-142962045	non-coding
7:141496256:T:C	chrM_16182_A_C	0.49665	-0.19753	0.033013	2.1866e-09	0.0044225	1	7:139955695-142955695	non-coding
7:141466179:G:A	chrM_16182_A_C	0.49568	-0.19767	0.033035	2.1793e-09	0.0044133	1	7:139955695-142955695	non-coding
7:141481376:A:AT	chrM_16182_A_C	0.49682	-0.19754	0.033012	2.1797e-09	0.0044011	1	7:139955695-142955695	non-coding
7:141501943:G:C	chrM_302_A_ACC	0.49757	-0.080785	0.0050307	5.0067e-58	0.0043843	1	7:139979342-142979342	non-coding
7:141488985:G:A	chrM_302_A_AC	0.48786	0.10666	0.004841	1.4088e-107	0.0043638	1	7:139962045-142962045	non-coding
7:141547570:T:C	chrM_16183_A_AC	0.45956	0.15409	0.018871	3.2066e-16	0.0043586	1	7:140004747-143004747	NA
7:141498467:T:C	chrM_16183_A_AC	0.47402	0.15163	0.018753	6.1756e-16	0.004355	1	7:140004747-143004747	non-coding
7:141473221:A:C	chrM_16182_A_C	0.49683	-0.19756	0.033032	2.2186e-09	0.0043527	1	7:139955695-142955695	NA
7:141474387:A:G	chrM_16183_A_AC	0.47317	0.1516	0.018745	6.0996e-16	0.0043501	1	7:140004747-143004747	non-coding
7:141457925:C:T	chrM_302_A_AC	0.4765	0.1067	0.00485	2.852e-107	0.0043477	1	7:139962045-142962045	NA
7:141494469:T:TGC	chrM_16182_A_C	0.49691	-0.1975	0.03303	2.2375e-09	0.004332	1	7:139955695-142955695	non-coding
20:17976866:C:T	chrM_16183_A_AC	0.33607	-0.12359	0.020015	6.6259e-10	0.0108	1	20:16420275-19420275	NA
19:622336:T:G	chrM_16183_AC_A	0.46655	0.098337	0.016464	2.3311e-09	0.039596	1	19:1-2131028	missense
19:622336:T:G	chrM_16183_A_AC	0.47407	-0.1004	0.01913	1.5346e-07	0.042724	1	19:1-2121020	missense
19:622336:T:G	chrM_16183_A_ACC	0.48022	-0.12341	0.020487	1.7006e-09	0.057473	1	19:1-2119772	missense
7:141471145:T:A	chrM_16183_A_AC	0.47321	0.15155	0.018745	6.2375e-16	0.004279	1	7:140004747-143004747	NA
7:141474387:A:G	chrM_16182_A_C	0.49708	-0.19742	0.033028	2.2664e-09	0.0042763	1	7:139955695-142955695	non-coding
7:141457925:C:T	chrM_16183_A_AC	0.46905	0.15147	0.018776	7.1926e-16	0.0042609	1	7:140004747-143004747	NA
7:141457789:G:T	chrM_16183_A_AC	0.46905	0.15146	0.018776	7.2039e-16	0.0042444	1	7:140004747-143004747	NA
7:141472578:T:A	chrM_16183_A_AC	0.47322	0.1514	0.018743	6.5927e-16	0.0042327	1	7:140004747-143004747	NA
7:141475216:C:T	chrM_302_A_AC	0.47933	0.10666	0.0048512	3.8772e-107	0.0042253	1	7:139962045-142962045	non-coding
3:111702991:G:A	chrM_302_A_AC	0.20431	0.040861	0.0059937	9.2726e-12	0.020227	1	3:110198638-113198638	non-coding
3:111702991:G:A	chrM_302_A_ACC	0.20695	-0.042293	0.0061825	7.8721e-12	0.036762	1	3:110198638-113198638	non-coding
3:111707065:G:A	chrM_302_A_AC	0.206	0.040833	0.0059751	8.2605e-12	0.022634	1	3:110198638-113198638	non-coding
3:111707065:G:A	chrM_302_A_ACC	0.20858	-0.041437	0.0061647	1.7979e-11	0.01662	1	3:110198638-113198638	non-coding
7:141483878:GTC:G	chrM_16182_A_C	0.49614	-0.19745	0.03305	2.3127e-09	0.0042086	1	7:139955695-142955695	non-coding
7:141475596:A:G	chrM_302_A_AC	0.47933	0.10666	0.0048512	3.8772e-107	0.0042082	1	7:139962045-142962045	non-coding
7:141504604:C:T	chrM_16182_A_C	0.49682	-0.19706	0.032989	2.3236e-09	0.0041985	1	7:139955695-142955695	non-coding
7:141467969:A:G	chrM_16182_A_C	0.49668	-0.19721	0.033015	2.324e-09	0.00419	1	7:139955695-142955695	non-coding
7:141483016:AGC:A	chrM_16183_A_AC	0.47382	0.1516	0.018759	6.3934e-16	0.0041784	1	7:140004747-143004747	non-coding
7:141489911:G:A	chrM_302_A_AC	0.48786	0.10665	0.004841	1.447e-107	0.0041696	1	7:139962045-142962045	non-coding
7:141470602:T:G	chrM_16182_A_C	0.49672	-0.19717	0.033017	2.3478e-09	0.0041575	1	7:139955695-142955695	NA
7:141601043:T:A	chrM_16183_A_AC	0.46448	-0.15394	0.018893	3.6955e-16	0.0041574	1	7:140004747-143004747	NA
7:141485691:G:A	chrM_16182_A_C	0.4967	-0.19712	0.033014	2.3628e-09	0.0041502	1	7:139955695-142955695	non-coding
7:141485797:T:C	chrM_16182_A_C	0.49671	-0.19712	0.033015	2.3642e-09	0.0041464	1	7:139955695-142955695	non-coding
7:141485523:T:C	chrM_16182_A_C	0.4967	-0.19711	0.033014	2.3658e-09	0.0041439	1	7:139955695-142955695	non-coding
7:141477187:G:A	chrM_16182_A_C	0.4967	-0.19712	0.033014	2.3628e-09	0.0041373	1	7:139955695-142955695	non-coding
7:141480572:A:G	chrM_16182_A_C	0.4967	-0.19712	0.033014	2.3628e-09	0.0041373	1	7:139955695-142955695	non-coding
17:62479273:A:C	chrM_302_A_ACC	0.29781	-0.028961	0.0054846	1.2889e-07	0.033992	1	17:61002435-64002435	non-coding
19:628181:C:T	chrM_16183_AC_A	0.46531	0.095892	0.016362	4.6059e-09	0.019989	1	19:1-2131028	non-coding
19:628181:C:T	chrM_16183_A_AC	0.47317	-0.097923	0.019054	2.7583e-07	0.024857	1	19:1-2121020	non-coding
7:141485201:C:T	chrM_16182_A_C	0.4967	-0.19712	0.033014	2.3641e-09	0.0041373	1	7:139955695-142955695	non-coding
7:141484485:C:T	chrM_16182_A_C	0.4967	-0.19712	0.033014	2.3628e-09	0.0041373	1	7:139955695-142955695	non-coding
7:141482834:G:A	chrM_16182_A_C	0.4967	-0.19712	0.033014	2.3628e-09	0.0041373	1	7:139955695-142955695	non-coding
3:111703315:A:C	chrM_302_A_AC	0.20591	0.040771	0.0059762	8.9655e-12	0.020923	1	3:110198638-113198638	non-coding
3:111703315:A:C	chrM_302_A_ACC	0.2085	-0.041359	0.0061658	1.9765e-11	0.01515	1	3:110198638-113198638	non-coding
7:141484094:G:T	chrM_16182_A_C	0.4967	-0.19712	0.033014	2.3628e-09	0.0041373	1	7:139955695-142955695	non-coding
7:141475596:A:G	chrM_16182_A_C	0.4967	-0.19712	0.033014	2.3634e-09	0.0041372	1	7:139955695-142955695	non-coding
7:141475216:C:T	chrM_16182_A_C	0.4967	-0.19712	0.033014	2.3634e-09	0.0041372	1	7:139955695-142955695	non-coding
7:141480213:A:G	chrM_16182_A_C	0.4967	-0.19712	0.033014	2.3628e-09	0.0041367	1	7:139955695-142955695	non-coding
7:141485372:C:T	chrM_16182_A_C	0.49671	-0.19712	0.033015	2.3603e-09	0.0041336	1	7:139955695-142955695	non-coding
7:141469679:G:A	chrM_16182_A_C	0.4967	-0.19712	0.033015	2.3622e-09	0.0041335	1	7:139955695-142955695	non-coding
7:141480093:G:T	chrM_16182_A_C	0.49672	-0.19712	0.033015	2.361e-09	0.004133	1	7:139955695-142955695	non-coding
7:141524776:G:A	chrM_16183_A_AC	0.46787	0.15447	0.018881	2.8053e-16	0.0041239	1	7:140004747-143004747	NA
7:141530918:G:A	chrM_16183_A_AC	0.46728	0.15414	0.018859	3.0028e-16	0.0041197	1	7:140004747-143004747	NA
7:141473221:A:C	chrM_16183_A_AC	0.47322	0.15142	0.018743	6.5319e-16	0.0041092	1	7:140004747-143004747	NA
7:141481376:A:AT	chrM_16183_A_AC	0.47362	0.15146	0.018745	6.4678e-16	0.0040929	1	7:140004747-143004747	non-coding
7:141468648:AT:A	chrM_302_A_AC	0.47931	0.10666	0.0048515	4.0601e-107	0.0040799	1	7:139962045-142962045	non-coding
7:141473926:C:G	chrM_16183_A_AC	0.47322	0.15142	0.018743	6.5291e-16	0.0040646	1	7:140004747-143004747	non-coding
7:141468648:AT:A	chrM_16182_A_C	0.4968	-0.19708	0.033028	2.4163e-09	0.0040601	1	7:139955695-142955695	non-coding
7:141467838:A:G	chrM_302_A_ACC	0.497	-0.080773	0.0050321	5.5767e-58	0.0040526	1	7:139979342-142979342	non-coding
7:141472003:G:A	chrM_16183_A_AC	0.47323	0.15141	0.018743	6.5721e-16	0.0040492	1	7:140004747-143004747	NA
7:141446818:C:T	chrM_16183_A_AC	0.47487	0.1529	0.018768	3.7305e-16	0.004029	1	7:140004747-143004747	non-coding
7:141477187:G:A	chrM_302_A_AC	0.47933	0.10665	0.0048512	4.0427e-107	0.0040241	1	7:139962045-142962045	non-coding
7:141494469:T:TGC	chrM_16183_A_AC	0.47318	0.15156	0.018758	6.4934e-16	0.004019	1	7:140004747-143004747	non-coding
7:141501672:G:A	chrM_16183_A_AC	0.47391	0.15165	0.018763	6.3398e-16	0.0040135	1	7:140004747-143004747	non-coding
7:141447368:G:A	chrM_16183_A_AC	0.47487	0.15292	0.018768	3.6972e-16	0.0040081	1	7:140004747-143004747	non-coding
7:141447551:G:C	chrM_16183_A_AC	0.4748	0.15295	0.018772	3.703e-16	0.0040023	1	7:140004747-143004747	non-coding
3:111703559:A:T	chrM_302_A_AC	0.20597	0.040818	0.0059755	8.4413e-12	0.022182	1	3:110198638-113198638	non-coding
3:111703559:A:T	chrM_302_A_ACC	0.20855	-0.041415	0.0061651	1.8466e-11	0.016179	1	3:110198638-113198638	non-coding
3:111706502:C:T	chrM_302_A_AC	0.206	0.040833	0.0059751	8.2605e-12	0.022634	1	3:110198638-113198638	non-coding
3:111706502:C:T	chrM_302_A_ACC	0.20858	-0.041437	0.0061647	1.7979e-11	0.01662	1	3:110198638-113198638	non-coding
3:111706366:G:A	chrM_302_A_AC	0.20597	0.040814	0.0059755	8.481e-12	0.022081	1	3:110198638-113198638	non-coding
3:111706366:G:A	chrM_302_A_ACC	0.20855	-0.041411	0.0061652	1.8566e-11	0.016097	1	3:110198638-113198638	non-coding
3:111703753:A:T	chrM_302_A_AC	0.20597	0.040818	0.0059755	8.4413e-12	0.022182	1	3:110198638-113198638	non-coding
3:111703753:A:T	chrM_302_A_ACC	0.20855	-0.041415	0.0061651	1.8466e-11	0.016179	1	3:110198638-113198638	non-coding
7:141459327:C:CAA	chrM_16183_A_AC	0.46936	0.1513	0.018772	7.621e-16	0.0039983	1	7:140004747-143004747	non-coding
7:141494469:T:TGC	chrM_16179_CAA_C	0.49764	0.2062	0.032002	1.1685e-10	0.0039871	1	7:139955695-142955695	non-coding
7:141464765:C:T	chrM_16183_A_AC	0.46917	0.15115	0.018771	8.1348e-16	0.003985	1	7:140004747-143004747	synonymous
7:141467742:A:T	chrM_16179_CAA_C	0.49707	0.20628	0.032016	1.1712e-10	0.0039807	1	7:139955695-142955695	non-coding
7:141470602:T:G	chrM_302_A_AC	0.47934	0.10665	0.0048513	4.1648e-107	0.0039773	1	7:139962045-142962045	NA
7:141492510:A:G	chrM_16179_CAA_C	0.49711	0.20627	0.032016	1.1719e-10	0.0039748	1	7:139955695-142955695	non-coding
7:141482130:C:T	chrM_16179_CAA_C	0.4971	0.2063	0.032016	1.1674e-10	0.0039719	1	7:139955695-142955695	non-coding
7:141472983:A:T	chrM_302_A_ACC	0.48994	-0.080848	0.0050384	6.0405e-58	0.0039713	1	7:139979342-142979342	NA
7:141477596:G:GTATGTAGA	chrM_16183_A_ACC	0.45922	0.13323	0.020093	3.3451e-11	0.0039621	1	7:139942213-142942213	non-coding
7:141482130:C:T	chrM_16182_A_C	0.49648	-0.19687	0.033023	2.4947e-09	0.003961	1	7:139955695-142955695	non-coding
7:141471145:T:A	chrM_16179_CAA_C	0.49712	0.20626	0.032018	1.1801e-10	0.0039604	1	7:139955695-142955695	NA
7:141504604:C:T	chrM_16183_A_AC	0.47386	0.15148	0.018767	6.9359e-16	0.0039542	1	7:140004747-143004747	non-coding
7:141471145:T:A	chrM_16182_A_C	0.4965	-0.19688	0.033024	2.4958e-09	0.0039534	1	7:139955695-142955695	NA
7:141467742:A:T	chrM_16182_A_C	0.49646	-0.19685	0.033022	2.5031e-09	0.0039423	1	7:139955695-142955695	non-coding
7:141473221:A:C	chrM_302_A_AC	0.47917	0.10667	0.0048522	4.0192e-107	0.0039383	1	7:139962045-142962045	NA
7:141492510:A:G	chrM_16182_A_C	0.49648	-0.19681	0.033021	2.5211e-09	0.0039343	1	7:139955695-142955695	non-coding
7:141499101:GATAAA:G	chrM_16183_A_AC	0.47422	0.15143	0.018778	7.3743e-16	0.0039035	1	7:140004747-143004747	non-coding
7:141470449:A:G	chrM_16183_A_ACC	0.459	0.13328	0.020082	3.2058e-11	0.0039022	1	7:139942213-142942213	NA
7:141463914:T:C	chrM_302_A_AC	0.48841	0.10667	0.0048349	7.2323e-108	0.0038991	1	7:139962045-142962045	non-coding
7:141501747:C:G	chrM_16182_A_C	0.49657	-0.19641	0.032955	2.5243e-09	0.0038912	1	7:139955695-142955695	non-coding
7:141435191:CAT:C	chrM_16182_A_C	0.49517	-0.19646	0.03302	2.6847e-09	0.0038825	1	7:139955695-142955695	non-coding
7:141489911:G:A	chrM_302_A_ACC	0.49737	-0.080802	0.0050284	4.1887e-58	0.0038664	1	7:139979342-142979342	non-coding
7:141460450:C:G	chrM_16183_A_AC	0.46917	0.15108	0.018773	8.4377e-16	0.0038582	1	7:140004747-143004747	non-coding
7:141507703:C:T	chrM_16183_A_ACC	0.4474	0.1338	0.020181	3.3559e-11	0.0038364	1	7:139942213-142942213	non-coding
7:141458771:A:G	chrM_302_A_AC	0.47646	0.10664	0.0048509	4.1404e-107	0.0038194	1	7:139962045-142962045	NA
7:141501342:G:A	chrM_16183_A_ACC	0.45858	0.13318	0.020117	3.5837e-11	0.0038089	1	7:139942213-142942213	non-coding
7:141462537:G:T	chrM_16183_A_AC	0.46919	0.15115	0.018771	8.1487e-16	0.0038018	1	7:140004747-143004747	non-coding
7:141462643:C:A	chrM_16183_A_AC	0.46919	0.15115	0.018771	8.1463e-16	0.0038017	1	7:140004747-143004747	non-coding
7:141462510:C:T	chrM_16183_A_AC	0.46919	0.15114	0.018771	8.1528e-16	0.0037871	1	7:140004747-143004747	non-coding
7:141458771:A:G	chrM_16183_A_AC	0.46916	0.15103	0.018774	8.6591e-16	0.0037727	1	7:140004747-143004747	NA
7:141489866:C:T	chrM_16183_A_ACC	0.46558	0.13358	0.019996	2.3844e-11	0.0037678	1	7:139942213-142942213	non-coding
7:141463556:G:T	chrM_16183_A_AC	0.46919	0.15115	0.018771	8.1463e-16	0.0037636	1	7:140004747-143004747	non-coding
7:141429515:G:A	chrM_16182_A_C	0.43728	0.19626	0.033058	2.9066e-09	0.0037631	1	7:139955695-142955695	non-coding
7:141455689:TC:T	chrM_16183_A_AC	0.46974	0.15113	0.018767	8.0723e-16	0.0037602	1	7:140004747-143004747	NA
7:141501342:G:A	chrM_16179_CAA_C	0.49847	0.20565	0.031975	1.2641e-10	0.0037509	1	7:139955695-142955695	non-coding
7:141503999:G:A	chrM_16183_A_AC	0.47418	0.15153	0.018768	6.8221e-16	0.0037417	1	7:140004747-143004747	non-coding
7:141461212:T:C	chrM_16183_A_AC	0.46917	0.15111	0.018772	8.3222e-16	0.0037326	1	7:140004747-143004747	non-coding
10:60151026:A:G	chrM_302_A_AC	0.4402	0.038766	0.0048892	2.2102e-15	0.035446	1	10:58645597-61645597	non-coding
10:60151026:A:G	chrM_302_A_ACC	0.44345	-0.034243	0.0050582	1.2895e-11	0.092851	1	10:58645597-61645597	non-coding
7:141460090:A:G	chrM_16183_A_AC	0.46916	0.15109	0.018773	8.4173e-16	0.0036935	1	7:140004747-143004747	non-coding
7:141503999:G:A	chrM_16182_A_C	0.49607	-0.19608	0.032968	2.7197e-09	0.003686	1	7:139955695-142955695	non-coding
7:141477596:G:GTATGTAGA	chrM_16182_A_C	0.49716	-0.19687	0.033094	2.7024e-09	0.0036841	1	7:139955695-142955695	non-coding
7:141532934:G:A	chrM_16183_A_ACC	0.4532	0.13424	0.020098	2.3966e-11	0.0036797	1	7:139942213-142942213	non-coding
7:141484485:C:T	chrM_16183_A_AC	0.47345	0.15172	0.018738	5.6268e-16	0.0036672	1	7:140004747-143004747	non-coding
7:141460219:A:G	chrM_16183_A_AC	0.46917	0.15107	0.018773	8.4546e-16	0.0036639	1	7:140004747-143004747	non-coding
7:141455077:C:T	chrM_16183_A_AC	0.46902	0.15108	0.018773	8.4274e-16	0.0036625	1	7:140004747-143004747	non-coding
7:141459453:G:A	chrM_16183_A_AC	0.46917	0.15105	0.018773	8.5651e-16	0.0036355	1	7:140004747-143004747	non-coding
3:111704328:C:T	chrM_302_A_AC	0.20597	0.040817	0.0059755	8.447e-12	0.022157	1	3:110198638-113198638	non-coding
3:111704328:C:T	chrM_302_A_ACC	0.20855	-0.041415	0.0061651	1.8475e-11	0.016179	1	3:110198638-113198638	non-coding
7:141501672:G:A	chrM_16182_A_C	0.4967	-0.19581	0.032942	2.7807e-09	0.0036215	1	7:139955695-142955695	non-coding
7:141458421:C:A	chrM_16183_A_AC	0.47368	0.15279	0.018788	4.2049e-16	0.0036104	1	7:140004747-143004747	NA
7:141519959:C:G	chrM_16183_A_ACC	0.45428	0.13471	0.020154	2.3241e-11	0.0036093	1	7:139942213-142942213	NA
7:141540548:T:C	chrM_16183_A_ACC	0.45311	0.13416	0.020097	2.4599e-11	0.0036048	1	7:139942213-142942213	non-coding
7:141502792:T:C	chrM_16183_A_AC	0.47383	0.15129	0.018762	7.3836e-16	0.0035973	1	7:140004747-143004747	non-coding
7:141483016:AGC:A	chrM_16183_A_ACC	0.46146	0.13275	0.02007	3.7283e-11	0.0035842	1	7:139942213-142942213	non-coding
7:141460716:A:G	chrM_16183_A_AC	0.46918	0.15101	0.018773	8.7048e-16	0.0035806	1	7:140004747-143004747	non-coding
7:141473221:A:C	chrM_16183_A_ACC	0.46097	0.13262	0.020054	3.7652e-11	0.0035722	1	7:139942213-142942213	NA
7:141499101:GATAAA:G	chrM_16182_A_C	0.49476	-0.19552	0.032918	2.8553e-09	0.003563	1	7:139955695-142955695	non-coding
7:141481376:A:AT	chrM_16183_A_ACC	0.46144	0.13261	0.020048	3.7307e-11	0.0035612	1	7:139942213-142942213	non-coding
7:141472578:T:A	chrM_16183_A_ACC	0.46098	0.1326	0.020054	3.7869e-11	0.0035508	1	7:139942213-142942213	NA
7:141485372:C:T	chrM_16183_A_AC	0.47332	0.15104	0.018737	7.549e-16	0.003546	1	7:140004747-143004747	non-coding
7:141455436:A:C	chrM_16183_A_AC	0.46915	0.1509	0.018775	9.1665e-16	0.0035403	1	7:140004747-143004747	NA
7:141477596:G:GTATGTAGA	chrM_16183_A_AC	0.47179	0.15131	0.018764	7.4085e-16	0.0035323	1	7:140004747-143004747	non-coding
7:141467742:A:T	chrM_302_A_AC	0.47937	0.10663	0.0048515	4.6516e-107	0.0035289	1	7:139962045-142962045	non-coding
7:141601523:C:A	chrM_16183_A_AC	0.46536	-0.15355	0.0189	4.4919e-16	0.0035122	1	7:140004747-143004747	NA
7:141507766:T:G	chrM_16183_A_AC	0.4611	0.15305	0.018868	4.9921e-16	0.0034972	1	7:140004747-143004747	non-coding
7:141525153:A:T	chrM_16183_A_ACC	0.45396	0.13423	0.020103	2.4337e-11	0.0034836	1	7:139942213-142942213	NA
19:624502:C:G	chrM_16183_AC_A	0.46649	0.098099	0.016451	2.4767e-09	0.037295	1	19:1-2131028	non-coding
19:624502:C:G	chrM_16183_A_AC	0.4741	-0.10043	0.019119	1.4953e-07	0.043603	1	19:1-2121020	non-coding
19:624502:C:G	chrM_16183_A_ACC	0.48027	-0.12151	0.020472	2.9269e-09	0.03447	1	19:1-2119772	non-coding
7:141494473:C:T	chrM_16183_A_ACC	0.46875	0.13317	0.020122	3.633e-11	0.0034635	1	7:139942213-142942213	non-coding
7:141461591:TGTTGGAGTCTC:T	chrM_16183_A_AC	0.46932	0.15094	0.018775	9.0093e-16	0.0034574	1	7:140004747-143004747	non-coding
7:141461573:T:G	chrM_16183_A_AC	0.46932	0.15094	0.018775	9.0093e-16	0.0034574	1	7:140004747-143004747	non-coding
7:141504298:G:A	chrM_16182_A_C	0.4962	-0.19561	0.03296	2.9389e-09	0.0034546	1	7:139955695-142955695	non-coding
7:141456567:C:T	chrM_16183_A_AC	0.46915	0.15093	0.018775	9.0543e-16	0.0034493	1	7:140004747-143004747	NA
7:141495604:G:A	chrM_16183_A_ACC	0.46859	0.13363	0.019963	2.178e-11	0.0034484	1	7:139942213-142942213	non-coding
7:141456192:A:C	chrM_16183_A_AC	0.46915	0.15092	0.018775	9.0892e-16	0.0034363	1	7:140004747-143004747	NA
7:141504604:C:T	chrM_16179_CAA_C	0.49772	0.20484	0.031939	1.4222e-10	0.0034296	1	7:139955695-142955695	non-coding
7:141456681:C:T	chrM_16183_A_AC	0.46915	0.15093	0.018775	9.0472e-16	0.0034147	1	7:140004747-143004747	NA
7:141455498:G:A	chrM_16183_A_AC	0.46915	0.1509	0.018775	9.192e-16	0.00341	1	7:140004747-143004747	NA
7:141458304:T:C	chrM_16179_CAA_C	0.4871	0.20551	0.032056	1.4442e-10	0.0033791	1	7:139955695-142955695	NA
7:141455518:G:A	chrM_16183_A_AC	0.46915	0.1509	0.018775	9.1777e-16	0.0033758	1	7:140004747-143004747	NA
19:624683:A:G	chrM_16183_AC_A	0.46661	0.098255	0.016449	2.3252e-09	0.039802	1	19:1-2131028	non-coding
19:624683:A:G	chrM_16183_A_AC	0.47409	-0.1004	0.019114	1.4994e-07	0.043648	1	19:1-2121020	non-coding
19:624683:A:G	chrM_16183_A_ACC	0.48049	-0.12266	0.020464	2.0505e-09	0.048326	1	19:1-2119772	non-coding
7:141457024:A:G	chrM_16183_A_AC	0.46933	0.15093	0.01878	9.2479e-16	0.0033647	1	7:140004747-143004747	NA
7:141455593:G:A	chrM_16183_A_ACC	0.46915	0.13544	0.019955	1.1424e-11	0.0033348	1	7:139942213-142942213	NA
7:141455695:C:T	chrM_16183_A_AC	0.4393	0.15545	0.01942	1.1961e-15	0.0033057	1	7:140004747-143004747	NA
7:141485201:C:T	chrM_302_A_AC	0.47935	0.10661	0.0048513	5.0129e-107	0.0032632	1	7:139962045-142962045	non-coding
10:30591205:A:C	chrM_302_A_AC	0.4732	0.026468	0.004889	6.1737e-08	0.080733	1	10:29088203-32088203	non-coding
10:30591049:G:T	chrM_302_A_AC	0.47449	0.026717	0.0049087	5.2437e-08	0.093276	1	10:29088203-32088203	non-coding
7:141460016:C:T	chrM_16183_A_AC	0.47	0.15149	0.018857	9.4723e-16	0.0032561	1	7:140004747-143004747	non-coding
7:141467742:A:T	chrM_16183_A_ACC	0.46116	0.13222	0.020044	4.2129e-11	0.0032428	1	7:139942213-142942213	non-coding
7:141502792:T:C	chrM_16179_CAA_C	0.49687	0.20421	0.031916	1.5701e-10	0.0032305	1	7:139955695-142955695	non-coding
7:141472312:G:T	chrM_16182_A_C	0.4993	-0.19588	0.033088	3.2166e-09	0.0032238	1	7:139955695-142955695	NA
7:141461576:TAAC:T	chrM_16183_A_AC	0.46915	0.1508	0.018783	9.8427e-16	0.0032182	1	7:140004747-143004747	non-coding
19:625081:G:C	chrM_16183_AC_A	0.4666	0.098198	0.016438	2.3193e-09	0.039974	1	19:1-2131028	non-coding
19:625081:G:C	chrM_16183_A_AC	0.47407	-0.10033	0.019102	1.5029e-07	0.043988	1	19:1-2121020	non-coding
19:625081:G:C	chrM_16183_A_ACC	0.48049	-0.12227	0.020447	2.234e-09	0.044551	1	19:1-2119772	non-coding
20:17914322:A:G	chrM_16183_A_AC	0.33036	-0.12915	0.020175	1.5368e-10	0.042669	1	20:16420275-19420275	NA
7:141467969:A:G	chrM_16183_A_ACC	0.46117	0.13218	0.020044	4.2612e-11	0.0032047	1	7:139942213-142942213	non-coding
7:141469679:G:A	chrM_16183_A_ACC	0.46116	0.13217	0.020044	4.2767e-11	0.0031951	1	7:139942213-142942213	non-coding
7:141504196:A:G	chrM_16183_A_ACC	0.46778	0.13317	0.019976	2.6144e-11	0.0031862	1	7:139942213-142942213	non-coding
7:141572858:A:G	chrM_16183_A_AC	0.45903	-0.1533	0.018865	4.4185e-16	0.0031856	1	7:140004747-143004747	NA
19:625198:A:G	chrM_16183_AC_A	0.47906	0.098989	0.016612	2.5385e-09	0.038583	1	19:1-2131028	synonymous
19:625198:A:G	chrM_16183_A_AC	0.48529	-0.1041	0.019283	6.7135e-08	0.094128	1	19:1-2121020	synonymous
19:625198:A:G	chrM_16183_A_ACC	0.49454	-0.12509	0.02072	1.5699e-09	0.061999	1	19:1-2119772	synonymous
10:30634544:A:G	chrM_302_A_AC	0.464	0.02494	0.0048689	3.0174e-07	0.018546	1	10:29088203-32088203	non-coding
7:141501943:G:C	chrM_16183_A_ACC	0.46726	0.13316	0.019975	2.6172e-11	0.0031751	1	7:139942213-142942213	non-coding
7:141474387:A:G	chrM_302_A_AC	0.47907	0.10663	0.0048526	5.0981e-107	0.0031687	1	7:139962045-142962045	non-coding
7:141480572:A:G	chrM_302_A_AC	0.47932	0.10659	0.004851	5.2951e-107	0.0031324	1	7:139962045-142962045	non-coding
7:141483878:GTC:G	chrM_16183_A_ACC	0.46168	0.13219	0.020057	4.3662e-11	0.0031307	1	7:139942213-142942213	non-coding
7:141444414:G:C	chrM_16183_A_AC	0.47295	0.15101	0.018823	1.0352e-15	0.0031208	1	7:140004747-143004747	non-coding
7:141446915:A:G	chrM_16183_A_AC	0.46914	0.15066	0.018775	1.0206e-15	0.0031086	1	7:140004747-143004747	non-coding
7:141566781:TA:T	chrM_16183_A_AC	0.4591	-0.15326	0.018886	4.8591e-16	0.0031048	1	7:140004747-143004747	non-coding
7:141483508:T:G	chrM_302_A_AC	0.47932	0.10659	0.0048511	5.2678e-107	0.0030972	1	7:139962045-142962045	non-coding
7:141484094:G:T	chrM_302_A_AC	0.47933	0.10659	0.0048511	5.2669e-107	0.0030762	1	7:139962045-142962045	non-coding
7:141485372:C:T	chrM_16183_A_ACC	0.46113	0.13207	0.020047	4.4587e-11	0.0030723	1	7:139942213-142942213	non-coding
7:141468648:AT:A	chrM_16183_A_ACC	0.46107	0.13204	0.020046	4.498e-11	0.0030581	1	7:139942213-142942213	non-coding
7:141602306:G:A	chrM_16183_A_AC	0.46485	-0.1532	0.018904	5.3196e-16	0.003058	1	7:140004747-143004747	NA
2:74177777:A:G	chrM_16179_CA_C	0.02484	-0.41796	0.064724	1.0637e-10	0.071589	2	2:72666053-75666053	missense
2:74177777:A:G	chrM_16183_AC_A	0.02231	-0.57629	0.055435	2.5906e-25	0.99995	2	2:72666053-75666053	missense
2:74177777:A:G	chrM_16182_A_ACC	0.01973	0.47376	0.082361	8.8109e-09	0.93438	2	2:72666053-75666053	missense
7:141456681:C:T	chrM_302_A_AC	0.47673	0.1066	0.004849	4.0167e-107	0.0030576	1	7:139962045-142962045	NA
7:141501747:C:G	chrM_16183_A_AC	0.47409	0.15148	0.018748	6.4886e-16	0.0030528	1	7:140004747-143004747	non-coding
7:141484485:C:T	chrM_302_A_AC	0.47934	0.10659	0.0048512	5.2165e-107	0.0030353	1	7:139962045-142962045	non-coding
7:141483016:AGC:A	chrM_16182_A_C	0.49588	-0.19561	0.033111	3.4686e-09	0.0030333	1	7:139955695-142955695	non-coding
7:141501342:G:A	chrM_16182_A_C	0.49953	-0.19508	0.033028	3.4951e-09	0.0030223	1	7:139955695-142955695	non-coding
7:141455436:A:C	chrM_302_A_AC	0.47673	0.1066	0.0048491	4.1567e-107	0.0030201	1	7:139962045-142962045	NA
7:141455689:TC:T	chrM_302_A_AC	0.47747	0.10667	0.0048509	3.5459e-107	0.00302	1	7:139962045-142962045	NA
7:141455518:G:A	chrM_302_A_AC	0.47672	0.1066	0.0048491	4.2018e-107	0.0030192	1	7:139962045-142962045	NA
7:141465363:T:C	chrM_16183_A_AC	0.47989	0.15218	0.018727	4.4219e-16	0.0030191	1	7:140004747-143004747	non-coding
7:141482834:G:A	chrM_16183_A_ACC	0.46109	0.13199	0.020046	4.5616e-11	0.0030155	1	7:139942213-142942213	non-coding
7:141484485:C:T	chrM_16183_A_ACC	0.46115	0.13195	0.020045	4.6189e-11	0.0029794	1	7:139942213-142942213	non-coding
7:141477187:G:A	chrM_16183_A_ACC	0.46113	0.13193	0.020044	4.6361e-11	0.002973	1	7:139942213-142942213	non-coding
7:141484094:G:T	chrM_16183_A_ACC	0.46114	0.13194	0.020045	4.6336e-11	0.0029723	1	7:139942213-142942213	non-coding
7:141480213:A:G	chrM_16183_A_ACC	0.46113	0.13192	0.020044	4.6651e-11	0.0029685	1	7:139942213-142942213	non-coding
7:141482834:G:A	chrM_302_A_AC	0.47931	0.10658	0.0048511	5.619e-107	0.0029674	1	7:139962045-142962045	non-coding
7:141483508:T:G	chrM_16183_A_ACC	0.46112	0.13193	0.020045	4.6406e-11	0.0029669	1	7:139942213-142942213	non-coding
7:141479730:A:G	chrM_16183_A_AC	0.4796	0.15211	0.018731	4.6412e-16	0.0029638	1	7:140004747-143004747	non-coding
7:141480572:A:G	chrM_16183_A_ACC	0.46112	0.13191	0.020044	4.67e-11	0.0029556	1	7:139942213-142942213	non-coding
7:141470602:T:G	chrM_16183_A_ACC	0.46112	0.13191	0.020044	4.6703e-11	0.0029556	1	7:139942213-142942213	NA
19:5711930:C:T	chrM_302_A_AC	0.09875	0.062783	0.0083971	7.6208e-14	0.3058	1	19:4205489-7205489	missense
7:141469761:C:CT	chrM_16182_A_C	0.49974	-0.19551	0.033144	3.6608e-09	0.0029199	1	7:139955695-142955695	non-coding
7:141442811:C:T	chrM_16183_A_ACC	0.43181	0.13457	0.020282	3.246e-11	0.0028716	1	7:139942213-142942213	non-coding
7:141471145:T:A	chrM_16183_A_ACC	0.46088	0.13183	0.020051	4.8633e-11	0.0028594	1	7:139942213-142942213	NA
7:141482130:C:T	chrM_16183_A_ACC	0.46015	0.13179	0.020084	5.3057e-11	0.002847	1	7:139942213-142942213	non-coding
7:141483016:AGC:A	chrM_302_A_AC	0.47981	0.10666	0.0048552	5.7228e-107	0.0028404	1	7:139962045-142962045	non-coding
7:141459453:G:A	chrM_302_A_AC	0.47639	0.10656	0.0048502	5.5511e-107	0.0028354	1	7:139962045-142962045	non-coding
7:141472312:G:T	chrM_302_A_AC	0.47728	0.10686	0.0048619	4.5587e-107	0.0028319	1	7:139962045-142962045	NA
7:141480093:G:T	chrM_302_A_AC	0.47933	0.10657	0.0048511	5.8642e-107	0.0028316	1	7:139962045-142962045	non-coding
7:141480213:A:G	chrM_302_A_AC	0.47933	0.10657	0.0048511	5.8204e-107	0.0028313	1	7:139962045-142962045	non-coding
7:141473366:A:G	chrM_16183_A_AC	0.47958	0.15207	0.018741	4.8701e-16	0.0028271	1	7:140004747-143004747	non-coding
7:141437264:G:C	chrM_16182_A_C	0.48969	-0.19527	0.033153	3.8614e-09	0.0027866	1	7:139955695-142955695	non-coding
7:141472312:G:T	chrM_16183_A_ACC	0.45945	0.13204	0.0201	5.054e-11	0.0027429	1	7:139942213-142942213	NA
7:141446915:A:G	chrM_302_A_AC	0.47637	0.10655	0.0048501	5.7688e-107	0.0027249	1	7:139962045-142962045	non-coding
7:141460450:C:G	chrM_302_A_AC	0.47641	0.10655	0.0048502	5.9646e-107	0.002718	1	7:139962045-142962045	non-coding
7:141451092:GCTGTGTC:G	chrM_16182_A_C	0.48915	-0.1984	0.03372	4.0102e-09	0.0027023	1	7:139955695-142955695	non-coding
7:141456567:C:T	chrM_302_A_AC	0.47637	0.10655	0.0048503	5.8414e-107	0.0026791	1	7:139962045-142962045	NA
7:141492510:A:G	chrM_16183_A_ACC	0.46173	0.13162	0.02004	5.1027e-11	0.0026745	1	7:139942213-142942213	non-coding
7:141504298:G:A	chrM_16183_A_ACC	0.46414	0.13168	0.020017	4.7607e-11	0.0026334	1	7:139942213-142942213	non-coding
7:141485691:G:A	chrM_16183_A_ACC	0.46171	0.13156	0.02004	5.2087e-11	0.0026331	1	7:139942213-142942213	non-coding
7:141485523:T:C	chrM_16183_A_ACC	0.4617	0.13156	0.02004	5.2085e-11	0.0026321	1	7:139942213-142942213	non-coding
7:141524822:G:A	chrM_16183_A_AC	0.46294	0.15162	0.018867	9.2673e-16	0.0026254	1	7:140004747-143004747	NA
7:141473366:A:G	chrM_16183_A_ACC	0.47268	0.13268	0.019926	2.7614e-11	0.0025343	1	7:139942213-142942213	non-coding
7:141435191:CAT:C	chrM_16183_A_ACC	0.46425	0.13121	0.02006	6.1193e-11	0.002523	1	7:139942213-142942213	non-coding
20:17959569:A:G	chrM_16183_A_AC	0.33521	-0.12536	0.019981	3.5144e-10	0.019231	1	20:16420275-19420275	non-coding
7:141483508:T:G	chrM_16182_A_C	0.49671	-0.19711	0.033014	2.3677e-09	0.0025196	1	7:139955695-142955695	non-coding
7:141472983:A:T	chrM_16183_A_ACC	0.462	0.13144	0.020046	5.4962e-11	0.0024675	1	7:139942213-142942213	NA
7:141532989:C:A	chrM_16183_A_ACC	0.45567	0.13314	0.020093	3.4511e-11	0.0024173	1	7:139942213-142942213	non-coding
7:141475950:C:G	chrM_16183_A_ACC	0.46177	0.13125	0.020026	5.5942e-11	0.0023944	1	7:139942213-142942213	non-coding
10:30588502:A:G	chrM_302_A_AC	0.47224	0.026554	0.0048816	5.3395e-08	0.089529	1	10:29088203-32088203	non-coding
20:17961400:T:C	chrM_16183_A_AC	0.33399	-0.12771	0.02	1.7101e-10	0.037925	1	20:16420275-19420275	non-coding
10:30632225:C:A	chrM_302_A_AC	0.46395	0.024954	0.0048673	2.9449e-07	0.019021	1	10:29088203-32088203	non-coding
7:141530176:A:T	chrM_16183_A_ACC	0.4559	0.13311	0.020094	3.4818e-11	0.0023921	1	7:139942213-142942213	NA
7:141540492:A:G	chrM_16183_A_ACC	0.45579	0.13301	0.020079	3.4891e-11	0.0023786	1	7:139942213-142942213	non-coding
7:141498467:T:C	chrM_16183_A_ACCCC	0.49822	0.24632	0.032456	3.2175e-14	0.0023486	1	7:139955695-142955695	non-coding
7:141465363:T:C	chrM_16183_A_ACC	0.47207	0.13226	0.019932	3.2368e-11	0.0022799	1	7:139942213-142942213	non-coding
10:30588203:T:C	chrM_302_A_AC	0.47347	0.026681	0.0048911	4.897e-08	0.10169	1	10:29088203-32088203	non-coding
7:141471535:GCTCT:G	chrM_16183_A_ACC	0.45661	0.13171	0.020145	6.2216e-11	0.0022777	1	7:139942213-142942213	NA
7:141518505:A:C	chrM_16183_A_ACC	0.44959	0.13216	0.020204	6.0994e-11	0.0022715	1	7:139942213-142942213	NA
7:141475054:T:C	chrM_16182_A_C	0.48338	-0.19358	0.0331	4.9659e-09	0.0022694	1	7:139955695-142955695	non-coding
7:141479730:A:G	chrM_16182_A_C	0.48325	-0.19346	0.033088	5.0111e-09	0.0022523	1	7:139955695-142955695	non-coding
7:141469761:C:CT	chrM_16183_A_ACCCC	0.49814	0.24735	0.032628	3.4358e-14	0.0022426	1	7:139955695-142955695	non-coding
7:141507766:T:G	chrM_16183_A_ACC	0.44931	0.13212	0.020139	5.3546e-11	0.0022135	1	7:139942213-142942213	non-coding
7:141501672:G:A	chrM_16183_A_ACC	0.46377	0.13102	0.020006	5.7941e-11	0.0022064	1	7:139942213-142942213	non-coding
7:141473366:A:G	chrM_16182_A_C	0.48314	-0.19327	0.033087	5.1755e-09	0.002201	1	7:139955695-142955695	non-coding
7:141465363:T:C	chrM_16182_A_C	0.48299	-0.19338	0.033107	5.1859e-09	0.0021923	1	7:139955695-142955695	non-coding
10:30631692:A:T	chrM_302_A_AC	0.46391	0.024994	0.0048667	2.8096e-07	0.019915	1	10:29088203-32088203	non-coding
7:141483878:GTC:G	chrM_16183_A_ACCCC	0.49789	0.24611	0.032506	3.6952e-14	0.0021576	1	7:139955695-142955695	non-coding
7:141481376:A:AT	chrM_16183_A_ACCCC	0.49863	0.24584	0.03247	3.6927e-14	0.0021544	1	7:139955695-142955695	non-coding
7:141478308:T:C	chrM_16183_A_ACCCC	0.49879	0.24603	0.032497	3.7077e-14	0.0021516	1	7:139955695-142955695	missense
7:141480093:G:T	chrM_16183_A_ACC	0.46102	0.13077	0.020045	6.8516e-11	0.0021507	1	7:139942213-142942213	non-coding
7:141455689:TC:T	chrM_16183_A_ACC	0.45905	0.13292	0.020058	3.4294e-11	0.0021465	1	7:139942213-142942213	NA
7:141458304:T:C	chrM_16183_A_ACCCC	0.48783	0.24696	0.032617	3.6874e-14	0.0021454	1	7:139955695-142955695	NA
7:141467657:CAT:C	chrM_16183_A_ACCCC	0.49918	0.24628	0.032532	3.7169e-14	0.002145	1	7:139955695-142955695	non-coding
7:141496256:T:C	chrM_16183_A_ACCCC	0.49843	0.2458	0.032473	3.7494e-14	0.0021411	1	7:139955695-142955695	non-coding
7:141469419:C:G	chrM_16183_A_ACC	0.46192	0.13086	0.020026	6.3674e-11	0.0021352	1	7:139942213-142942213	non-coding
2:74166053:G:A	chrM_16179_CA_C	0.03229	-0.47226	0.057476	2.0907e-16	1	1	2:72666053-75666053	synonymous
2:74166053:G:A	chrM_16182_A_AC	0.02749	0.38037	0.063257	1.8206e-09	0.99796	1	2:72666053-75666053	synonymous
2:74166053:G:A	chrM_16183_AC_A	0.03063	-0.69944	0.047621	7.7401e-49	1	1	2:72666053-75666053	synonymous
2:74166053:G:A	chrM_16182_A_ACC	0.02484	0.44962	0.07491	1.9466e-09	0.98719	1	2:72666053-75666053	synonymous
2:74166053:G:A	chrM_16183_A_ACC	0.02257	0.39826	0.068365	5.6962e-09	0.91214	1	2:72666053-75666053	synonymous
2:74166053:G:A	chrM_567_A_ACCCCCC	0.02705	0.40155	0.067197	2.2914e-09	0.99593	1	2:72666053-75666053	synonymous
2:74198238:CTTCTGCT:C	chrM_16183_A_ACC	0.02625	0.34883	0.067392	2.2655e-07	0.019046	1	2:72666053-75666053	non-coding
10:30629847:C:CA	chrM_302_A_AC	0.46509	0.02529	0.0048738	2.116e-07	0.026179	1	10:29088203-32088203	non-coding
7:141474387:A:G	chrM_16183_A_ACC	0.46092	0.13269	0.020057	3.704e-11	0.0021161	1	7:139942213-142942213	non-coding
7:141505318:T:G	chrM_16183_A_ACC	0.46766	0.1335	0.019979	2.357e-11	0.0020935	1	7:139942213-142942213	non-coding
7:141474387:A:G	chrM_16183_A_ACCCC	0.49887	0.2457	0.032485	3.9249e-14	0.0020839	1	7:139955695-142955695	non-coding
7:141473926:C:G	chrM_16183_A_ACCCC	0.49803	0.24576	0.03249	3.9012e-14	0.0020807	1	7:139955695-142955695	non-coding
7:141472003:G:A	chrM_16183_A_ACCCC	0.49803	0.24577	0.032491	3.9015e-14	0.0020807	1	7:139955695-142955695	NA
7:141466179:G:A	chrM_16183_A_ACC	0.4621	0.1308	0.020032	6.5984e-11	0.0020719	1	7:139942213-142942213	non-coding
7:141518836:A:G	chrM_16183_A_ACC	0.44913	0.13179	0.020205	6.911e-11	0.0020654	1	7:139942213-142942213	NA
7:141490238:G:T	chrM_16183_A_ACCCC	0.49789	0.24551	0.032473	4.0177e-14	0.0020539	1	7:139955695-142955695	missense
10:30629780:G:A	chrM_302_A_AC	0.46398	0.025082	0.0048668	2.5523e-07	0.0218	1	10:29088203-32088203	non-coding
7:141487888:A:G	chrM_16183_A_ACCCC	0.49789	0.24551	0.032473	4.0177e-14	0.0020508	1	7:139955695-142955695	non-coding
7:141487395:C:T	chrM_16183_A_ACCCC	0.49789	0.24551	0.032473	4.0189e-14	0.0020508	1	7:139955695-142955695	non-coding
7:141488274:A:C	chrM_16183_A_ACCCC	0.49789	0.24551	0.032473	4.0177e-14	0.0020508	1	7:139955695-142955695	non-coding
7:141487049:T:C	chrM_16183_A_ACCCC	0.49789	0.24551	0.032473	4.0177e-14	0.0020508	1	7:139955695-142955695	non-coding
7:141475950:C:G	chrM_16183_A_ACCCC	0.49789	0.24551	0.032473	4.0177e-14	0.0020496	1	7:139955695-142955695	non-coding
7:141473221:A:C	chrM_16183_A_ACCCC	0.49864	0.24563	0.032493	4.0462e-14	0.002049	1	7:139955695-142955695	NA
7:141486393:A:T	chrM_16183_A_ACCCC	0.49789	0.2455	0.032473	4.0221e-14	0.0020487	1	7:139955695-142955695	non-coding
7:141495604:G:A	chrM_16182_A_C	0.48373	-0.19287	0.033102	5.6545e-09	0.0020487	1	7:139955695-142955695	non-coding
7:141472578:T:A	chrM_16183_A_ACCCC	0.49912	0.24563	0.032494	4.0558e-14	0.0020485	1	7:139955695-142955695	NA
7:141466179:G:A	chrM_16183_A_ACCCC	0.49758	0.24567	0.032494	4.01e-14	0.0020483	1	7:139955695-142955695	non-coding
7:141490107:A:G	chrM_16183_A_ACCCC	0.49789	0.2455	0.032473	4.0221e-14	0.0020481	1	7:139955695-142955695	non-coding
19:5705489:G:T	chrM_302_A_AC	0.10248	0.061672	0.0081709	4.4275e-14	0.51777	1	19:4205489-7205489	non-coding
7:141489083:T:C	chrM_16183_A_ACCCC	0.49789	0.2455	0.032473	4.0221e-14	0.0020481	1	7:139955695-142955695	non-coding
10:30584845:G:A	chrM_302_A_AC	0.43078	0.025253	0.00495	3.3675e-07	0.016206	1	10:29088203-32088203	non-coding
10:30612640:C:T	chrM_302_A_AC	0.46424	0.024818	0.0048739	3.544e-07	0.015859	1	10:29088203-32088203	non-coding
7:141497070:G:A	chrM_16182_A_C	0.48375	-0.19284	0.033102	5.6876e-09	0.002029	1	7:139955695-142955695	non-coding
7:141503999:G:A	chrM_16183_A_ACC	0.4638	0.1307	0.02002	6.6403e-11	0.0019881	1	7:139942213-142942213	non-coding
7:141489866:C:T	chrM_16182_A_C	0.48402	-0.19282	0.033127	5.8601e-09	0.0019783	1	7:139955695-142955695	non-coding
7:141499101:GATAAA:G	chrM_16183_A_ACC	0.46285	0.13234	0.02007	4.2753e-11	0.0019104	1	7:139942213-142942213	non-coding
2:74169128:C:G	chrM_16179_CA_C	0.02182	-0.46261	0.068861	1.8425e-11	0.49279	2	2:72666053-75666053	non-coding
19:5607688:C:T	chrM_302_A_AC	0.1099	-0.056166	0.0078122	6.4982e-13	0.037705	1	19:4205489-7205489	non-coding
10:30627209:ATAACATAACAACATAACAT:A	chrM_302_A_AC	0.46406	0.024545	0.0048716	4.6942e-07	0.011823	1	10:29088203-32088203	non-coding
10:30614274:T:C	chrM_302_A_AC	0.46429	0.024793	0.0048739	3.6393e-07	0.015456	1	10:29088203-32088203	non-coding
10:30626669:C:T	chrM_302_A_AC	0.46438	0.024959	0.0048692	2.9623e-07	0.018896	1	10:29088203-32088203	non-coding
7:141494469:T:TGC	chrM_16183_A_ACC	0.46164	0.13231	0.020056	4.1903e-11	0.001852	1	7:139942213-142942213	non-coding
7:141492217:A:C	chrM_16183_A_ACC	0.46878	0.13316	0.019969	2.5921e-11	0.0017966	1	7:139942213-142942213	non-coding
7:141475596:A:G	chrM_16183_A_ACC	0.46114	0.132	0.020044	4.5304e-11	0.0017731	1	7:139942213-142942213	non-coding
7:141475216:C:T	chrM_16183_A_ACC	0.46114	0.132	0.020044	4.5304e-11	0.0017731	1	7:139942213-142942213	non-coding
7:141485201:C:T	chrM_16183_A_ACC	0.46116	0.13197	0.020046	4.5948e-11	0.0017455	1	7:139942213-142942213	non-coding
7:141478308:T:C	chrM_16183_A_ACC	0.46112	0.13191	0.020044	4.6717e-11	0.0017266	1	7:139942213-142942213	missense
7:141485797:T:C	chrM_16183_A_ACC	0.46171	0.13156	0.02004	5.2056e-11	0.0015411	1	7:139942213-142942213	non-coding
10:30626003:C:T	chrM_302_A_AC	0.46445	0.024899	0.0048706	3.1838e-07	0.017612	1	10:29088203-32088203	non-coding
7:141514009:T:C	chrM_16183_A_ACC	0.45001	0.13256	0.02019	5.1864e-11	0.001527	1	7:139942213-142942213	non-coding
7:141470359:G:A	chrM_16183_A_ACCCC	0.49791	0.24553	0.032476	4.0171e-14	0.0015162	1	7:139955695-142955695	NA
1:2540208:GCA:G	chrM_16183_A_AC	0.00503	-0.76076	0.13748	3.1372e-08	0.81842	1	1:1040208-4040208	non-coding
7:141475424:C:T	chrM_16183_A_ACCCC	0.49789	0.2455	0.032473	4.0214e-14	0.0015159	1	7:139955695-142955695	non-coding
7:141496256:T:C	chrM_16183_A_ACC	0.46165	0.13143	0.020036	5.3903e-11	0.0014899	1	7:139942213-142942213	non-coding
10:30580983:C:CT	chrM_302_A_AC	0.43318	0.026675	0.0050334	1.1603e-07	0.046147	1	10:29088203-32088203	NA
7:141475424:C:T	chrM_16183_A_ACC	0.46179	0.13134	0.020025	5.4286e-11	0.0014484	1	7:139942213-142942213	non-coding
10:30616874:T:C	chrM_302_A_AC	0.4641	0.024823	0.0048729	3.5046e-07	0.016029	1	10:29088203-32088203	non-coding
7:141470449:A:G	chrM_16182_A_C	0.49452	-0.19331	0.033008	4.7276e-09	0.001438	1	7:139955695-142955695	NA
7:141529611:A:T	chrM_16183_A_ACC	0.4558	0.13293	0.020089	3.6713e-11	0.001379	1	7:139942213-142942213	NA
7:141494473:C:T	chrM_16182_A_C	0.48993	-0.1935	0.033102	5.0525e-09	0.0013681	1	7:139955695-142955695	non-coding
7:141517511:T:C	chrM_16183_A_ACC	0.45626	0.13319	0.020149	3.8318e-11	0.0013042	1	7:139942213-142942213	NA
10:30619462:A:G	chrM_302_A_AC	0.45813	0.025369	0.0048893	2.1187e-07	0.025766	1	10:29088203-32088203	non-coding
7:141522086:A:G	chrM_16183_A_ACC	0.44917	0.13169	0.020154	6.4017e-11	0.0012824	1	7:139942213-142942213	NA
7:141512088:C:A	chrM_16183_A_ACC	0.44812	0.13201	0.020256	7.1663e-11	0.0012692	1	7:139942213-142942213	non-coding
7:135311120:G:A	chrM_955_A_AC	0.4918	-0.35244	0.052898	2.6897e-11	0.37051	1	7:133811120-136811120	non-coding
10:30576317:G:A	chrM_302_A_AC	0.43139	0.025413	0.0049751	3.256e-07	0.016997	1	10:29088203-32088203	NA
7:141524822:G:A	chrM_16183_A_ACC	0.44922	0.1316	0.020151	6.5509e-11	0.0012523	1	7:139942213-142942213	NA
7:141502792:T:C	chrM_16183_A_ACC	0.46358	0.13085	0.02001	6.1918e-11	0.0012292	1	7:139942213-142942213	non-coding
7:141538865:A:G	chrM_16183_A_ACC	0.4557	0.13243	0.020084	4.2884e-11	0.0012066	1	7:139942213-142942213	non-coding
7:141498467:T:C	chrM_16183_A_ACC	0.46263	0.13045	0.020041	7.5524e-11	0.0011292	1	7:139942213-142942213	non-coding
7:135289854:G:A	chrM_955_A_AC	0.49117	-0.35224	0.052981	2.9624e-11	0.34062	1	7:133811120-136811120	non-coding
1:2619872:T:A	chrM_16183_A_AC	0.00473	-0.71357	0.14169	4.7506e-07	0.058319	1	1:1040208-4040208	non-coding
1:2620532:C:T	chrM_16183_A_AC	0.00489	-0.68244	0.13755	6.9931e-07	0.043739	1	1:1040208-4040208	non-coding
10:3456461:A:G	chrM_302_A_ACC	0.40186	-0.027802	0.0051588	7.074e-08	0.067601	1	10:1945668-4945668	NA
10:3456317:C:T	chrM_302_A_ACC	0.26252	0.027641	0.0057289	1.4009e-06	0.0043346	1	10:1945668-4945668	NA
10:3456223:G:A	chrM_302_A_ACC	0.41085	-0.027664	0.0051334	7.086e-08	0.07063	1	10:1945668-4945668	NA
10:3455154:C:T	chrM_302_A_ACC	0.40985	-0.028188	0.0051318	3.9568e-08	0.12282	1	10:1945668-4945668	NA
10:3453944:CAT:C	chrM_302_A_ACC	0.22949	0.029356	0.0059839	9.3086e-07	0.0040759	1	10:1945668-4945668	NA
10:3451721:C:CA	chrM_302_A_ACC	0.40191	-0.028107	0.005166	5.3061e-08	0.090218	1	10:1945668-4945668	NA
10:3448187:A:G	chrM_302_A_ACC	0.21183	0.03349	0.0061482	5.1176e-08	0.078214	1	10:1945668-4945668	NA
10:3447085:G:C	chrM_302_A_ACC	0.41017	-0.028392	0.0051338	3.1953e-08	0.14856	1	10:1945668-4945668	NA
10:3447072:C:T	chrM_302_A_ACC	0.41047	-0.02835	0.0051347	3.367e-08	0.14442	1	10:1945668-4945668	NA
10:3445668:C:T	chrM_302_A_ACC	0.41154	-0.028476	0.0051371	2.9709e-08	0.17585	1	10:1945668-4945668	NA
10:3445054:C:G	chrM_302_A_ACC	0.22894	0.028588	0.0059833	1.7705e-06	0.0020858	1	10:1945668-4945668	NA
10:3444851:A:G	chrM_302_A_ACC	0.2303	0.028258	0.0059674	2.1861e-06	0.001761	1	10:1945668-4945668	NA
1:221205210:G:A	chrM_302_A_ACC	0.00022	-1.0708	0.19633	4.9189e-08	0.90669	1	1:219705210-222705210	NA

## Sheet: Table 4
variant	pheno	most_severe_csq	gene_eqtl	cs_mt	cs_eqtl	eqtl.source	eqtl.tissue	eqtl.study	pip_mt	pip_eqtl	pip_coloc
1:12042261:A:G	mtcn	intron_variant	MFN2	1	1	GTEx_v8	Esophagus_Mucosa	GTEx_v8	0.48152	0.55477	0.26713
1:12042261:A:G	mtcn	intron_variant	MFN2	1	1	GTEx_v8	Heart_Atrial_Appendage	GTEx_v8	0.48152	0.60687	0.29222
2:64881997:G:A	mtcn	upstream_gene_variant	SERTAD2	1	1	GTEx_v8	Adipose_Subcutaneous	GTEx_v8	0.43735	0.61211	0.26771
2:64881997:G:A	mtcn	upstream_gene_variant	SERTAD2	1	1	GTEx_v8	Muscle_Skeletal	GTEx_v8	0.43735	0.37316	0.1632
7:92308144:C:T	mtcn	intron_variant	RBM48	2	1	eQTL_catalogue_r4	neutrophil	BLUEPRINT_SE	0.75827	0.25057	0.19
8:144411018:A:G	mtcn	intron_variant	GLI4	1	1	GTEx_v8	Whole_Blood	GTEx_v8	0.2767	0.47348	0.13101
10:60145079:A:G	mtcn	5_prime_UTR_variant	TFAM	1	1	GTEx_v8	Adipose_Subcutaneous	GTEx_v8	1	0.73346	0.73346
10:60145079:A:G	mtcn	5_prime_UTR_variant	TFAM	1	1	GTEx_v8	Adipose_Visceral_Omentum	GTEx_v8	1	0.88673	0.88673
10:60145079:A:G	mtcn	5_prime_UTR_variant	TFAM	1	1	GTEx_v8	Adrenal_Gland	GTEx_v8	1	0.6631	0.6631
10:60145079:A:G	mtcn	5_prime_UTR_variant	TFAM	1	1	GTEx_v8	Artery_Aorta	GTEx_v8	1	0.4538	0.4538
10:60145079:A:G	mtcn	5_prime_UTR_variant	TFAM	1	1	GTEx_v8	Artery_Tibial	GTEx_v8	1	0.99984	0.99984
10:60145079:A:G	mtcn	5_prime_UTR_variant	TFAM	1	1	GTEx_v8	Breast_Mammary_Tissue	GTEx_v8	1	0.69262	0.69262
10:60145079:A:G	mtcn	5_prime_UTR_variant	TFAM	1	1	GTEx_v8	Colon_Sigmoid	GTEx_v8	1	0.60997	0.60997
10:60145079:A:G	mtcn	5_prime_UTR_variant	TFAM	1	1	GTEx_v8	Colon_Transverse	GTEx_v8	1	0.66372	0.66372
10:60145079:A:G	mtcn	5_prime_UTR_variant	TFAM	1	1	GTEx_v8	Esophagus_Gastroesophageal_Junction	GTEx_v8	1	0.99715	0.99715
10:60145079:A:G	mtcn	5_prime_UTR_variant	TFAM	1	1	GTEx_v8	Esophagus_Muscularis	GTEx_v8	1	0.99954	0.99954
10:60145079:A:G	mtcn	5_prime_UTR_variant	TFAM	1	1	GTEx_v8	Heart_Atrial_Appendage	GTEx_v8	1	0.24817	0.24817
10:60145079:A:G	mtcn	5_prime_UTR_variant	TFAM	1	1	GTEx_v8	Lung	GTEx_v8	1	0.23923	0.23923
10:60145079:A:G	mtcn	5_prime_UTR_variant	TFAM	1	1	GTEx_v8	Nerve_Tibial	GTEx_v8	1	0.99856	0.99856
10:60145079:A:G	mtcn	5_prime_UTR_variant	TFAM	1	1	GTEx_v8	Thyroid	GTEx_v8	1	0.99951	0.99951
11:4115974:C:A	mtcn	upstream_gene_variant	RRM1	1	1	GTEx_v8	Adipose_Subcutaneous	GTEx_v8	0.31603	1	0.31603
11:4115974:C:A	mtcn	upstream_gene_variant	RRM1	1	1	GTEx_v8	Adipose_Visceral_Omentum	GTEx_v8	0.31603	1	0.31603
11:4115974:C:A	mtcn	upstream_gene_variant	RRM1	1	1	GTEx_v8	Artery_Aorta	GTEx_v8	0.31603	1	0.31603
11:4115974:C:A	mtcn	upstream_gene_variant	RRM1	1	1	GTEx_v8	Artery_Coronary	GTEx_v8	0.31603	0.49878	0.15763
11:4115974:C:A	mtcn	upstream_gene_variant	RRM1	1	1	GTEx_v8	Artery_Tibial	GTEx_v8	0.31603	1	0.31603
11:4115974:C:A	mtcn	upstream_gene_variant	RRM1	1	1	GTEx_v8	Brain_Cerebellar_Hemisphere	GTEx_v8	0.31603	0.99932	0.31582
11:4115974:C:A	mtcn	upstream_gene_variant	RRM1	1	1	GTEx_v8	Brain_Frontal_Cortex_BA9	GTEx_v8	0.31603	0.53382	0.1687
11:4115974:C:A	mtcn	upstream_gene_variant	RRM1	1	1	GTEx_v8	Brain_Putamen_basal_ganglia	GTEx_v8	0.31603	0.54078	0.1709
11:4115974:C:A	mtcn	upstream_gene_variant	RRM1	1	1	GTEx_v8	Brain_Substantia_nigra	GTEx_v8	0.31603	0.99781	0.31534
11:4115974:C:A	mtcn	upstream_gene_variant	RRM1	1	1	GTEx_v8	Breast_Mammary_Tissue	GTEx_v8	0.31603	0.99961	0.31591
11:4115974:C:A	mtcn	upstream_gene_variant	RRM1	1	1	GTEx_v8	Esophagus_Gastroesophageal_Junction	GTEx_v8	0.31603	1	0.31603
11:4115974:C:A	mtcn	upstream_gene_variant	RRM1	1	1	GTEx_v8	Esophagus_Muscularis	GTEx_v8	0.31603	1	0.31603
11:4115974:C:A	mtcn	upstream_gene_variant	RRM1	1	1	GTEx_v8	Heart_Atrial_Appendage	GTEx_v8	0.31603	0.99799	0.3154
11:4115974:C:A	mtcn	upstream_gene_variant	RRM1	1	1	GTEx_v8	Lung	GTEx_v8	0.31603	1	0.31603
11:4115974:C:A	mtcn	upstream_gene_variant	RRM1	1	1	GTEx_v8	Muscle_Skeletal	GTEx_v8	0.31603	1	0.31603
11:4115974:C:A	mtcn	upstream_gene_variant	RRM1	1	1	GTEx_v8	Nerve_Tibial	GTEx_v8	0.31603	1	0.31603
11:4115974:C:A	mtcn	upstream_gene_variant	RRM1	1	1	GTEx_v8	Ovary	GTEx_v8	0.31603	0.8888	0.28089
11:4115974:C:A	mtcn	upstream_gene_variant	RRM1	1	1	GTEx_v8	Thyroid	GTEx_v8	0.31603	1	0.31603
11:4115974:C:A	mtcn	upstream_gene_variant	RRM1	1	1	eQTL_catalogue_r4	T-cell	BLUEPRINT_PE	0.31603	0.98844	0.31238
11:4115974:C:A	mtcn	upstream_gene_variant	RRM1	1	1	eQTL_catalogue_r4	monocyte	BLUEPRINT_SE	0.31603	0.93827	0.29652
11:4115974:C:A	mtcn	upstream_gene_variant	RRM1	1	1	eQTL_catalogue_r4	monocyte_LPS2	Fairfax_2014	0.31603	0.99963	0.31591
11:4115974:C:A	mtcn	upstream_gene_variant	RRM1	1	2	eQTL_catalogue_r4	monocyte_IAV	Quach_2016	0.31603	0.39747	0.12561
11:4115974:C:A	mtcn	upstream_gene_variant	RRM1	1	1	eQTL_catalogue_r4	brain_naive	ROSMAP	0.31603	0.95035	0.30034
11:4115974:C:A	mtcn	upstream_gene_variant	RRM1	1	1	eQTL_catalogue_r4	CD4_T-cell_anti-CD3-CD28	Schmiedel_2018	0.31603	0.99998	0.31602
11:4115974:C:A	mtcn	upstream_gene_variant	RRM1	1	1	eQTL_catalogue_r4	CD8_T-cell_anti-CD3-CD28	Schmiedel_2018	0.31603	0.81465	0.25746
12:120109284:AGGCACCTCTTCACAGGAC:A	mtcn	intron_variant	PRKAB1	1	1	GTEx_v8	Adipose_Subcutaneous	GTEx_v8	0.71925	0.99991	0.71919
12:120109284:AGGCACCTCTTCACAGGAC:A	mtcn	intron_variant	PRKAB1	1	1	GTEx_v8	Artery_Tibial	GTEx_v8	0.71925	0.99328	0.71442
12:120109284:AGGCACCTCTTCACAGGAC:A	mtcn	intron_variant	PRKAB1	1	1	GTEx_v8	Cells_Cultured_fibroblasts	GTEx_v8	0.71925	1	0.71925
12:120109284:AGGCACCTCTTCACAGGAC:A	mtcn	intron_variant	PRKAB1	1	1	GTEx_v8	Cells_EBV-transformed_lymphocytes	GTEx_v8	0.71925	0.41729	0.30014
12:120109284:AGGCACCTCTTCACAGGAC:A	mtcn	intron_variant	PRKAB1	1	1	GTEx_v8	Colon_Transverse	GTEx_v8	0.71925	0.88402	0.63583
12:120109284:AGGCACCTCTTCACAGGAC:A	mtcn	intron_variant	PRKAB1	1	1	GTEx_v8	Esophagus_Mucosa	GTEx_v8	0.71925	1	0.71925
12:120109284:AGGCACCTCTTCACAGGAC:A	mtcn	intron_variant	PRKAB1	1	1	GTEx_v8	Liver	GTEx_v8	0.71925	0.99998	0.71924
12:120109284:AGGCACCTCTTCACAGGAC:A	mtcn	intron_variant	PRKAB1	1	1	GTEx_v8	Muscle_Skeletal	GTEx_v8	0.71925	0.75101	0.54017
12:120109284:AGGCACCTCTTCACAGGAC:A	mtcn	intron_variant	PRKAB1	1	2	GTEx_v8	Nerve_Tibial	GTEx_v8	0.71925	0.48579	0.3494
12:120109284:AGGCACCTCTTCACAGGAC:A	mtcn	intron_variant	PRKAB1	1	1	GTEx_v8	Pancreas	GTEx_v8	0.71925	0.49105	0.35319
12:120109284:AGGCACCTCTTCACAGGAC:A	mtcn	intron_variant	PRKAB1	1	1	GTEx_v8	Skin_Not_Sun_Exposed_Suprapubic	GTEx_v8	0.71925	0.99984	0.71914
12:120109284:AGGCACCTCTTCACAGGAC:A	mtcn	intron_variant	PRKAB1	1	1	GTEx_v8	Skin_Sun_Exposed_Lower_leg	GTEx_v8	0.71925	0.99999	0.71924
12:120109284:AGGCACCTCTTCACAGGAC:A	mtcn	intron_variant	PRKAB1	1	2	GTEx_v8	Whole_Blood	GTEx_v8	0.71925	0.991	0.71278
12:120109284:AGGCACCTCTTCACAGGAC:A	mtcn	intron_variant	PRKAB1	1	1	eQTL_catalogue_r4	macrophage_IFNg	Alasoo_2018	0.71925	0.99719	0.71723
12:120109284:AGGCACCTCTTCACAGGAC:A	mtcn	intron_variant	PRKAB1	1	1	eQTL_catalogue_r4	macrophage_IFNg+Salmonella	Alasoo_2018	0.71925	0.70985	0.51056
12:120109284:AGGCACCTCTTCACAGGAC:A	mtcn	intron_variant	PRKAB1	1	1	eQTL_catalogue_r4	macrophage_Salmonella	Alasoo_2018	0.71925	0.99901	0.71854
12:120109284:AGGCACCTCTTCACAGGAC:A	mtcn	intron_variant	PRKAB1	1	2	eQTL_catalogue_r4	monocyte	BLUEPRINT_SE	0.71925	0.99992	0.7192
12:120109284:AGGCACCTCTTCACAGGAC:A	mtcn	intron_variant	PRKAB1	1	1	eQTL_catalogue_r4	LCL_naive	CAP	0.71925	0.32774	0.23573
12:120109284:AGGCACCTCTTCACAGGAC:A	mtcn	intron_variant	PRKAB1	1	1	eQTL_catalogue_r4	LCL_statin	CAP	0.71925	0.39848	0.28661
12:120109284:AGGCACCTCTTCACAGGAC:A	mtcn	intron_variant	PRKAB1	1	1	eQTL_catalogue_r4	B-cell_CD19	CEDAR	0.71925	0.82673	0.59463
12:120109284:AGGCACCTCTTCACAGGAC:A	mtcn	intron_variant	PRKAB1	1	1	eQTL_catalogue_r4	T-cell_CD4	CEDAR	0.71925	0.40727	0.29293
12:120109284:AGGCACCTCTTCACAGGAC:A	mtcn	intron_variant	PRKAB1	1	1	eQTL_catalogue_r4	T-cell_CD8	CEDAR	0.71925	0.87475	0.62916
12:120109284:AGGCACCTCTTCACAGGAC:A	mtcn	intron_variant	PRKAB1	1	1	eQTL_catalogue_r4	ileum	CEDAR	0.71925	0.72063	0.51832
12:120109284:AGGCACCTCTTCACAGGAC:A	mtcn	intron_variant	PRKAB1	1	1	eQTL_catalogue_r4	monocyte_CD14	CEDAR	0.71925	0.95934	0.69001
12:120109284:AGGCACCTCTTCACAGGAC:A	mtcn	intron_variant	PRKAB1	1	1	eQTL_catalogue_r4	rectum	CEDAR	0.71925	0.98188	0.70622
12:120109284:AGGCACCTCTTCACAGGAC:A	mtcn	intron_variant	PRKAB1	1	1	eQTL_catalogue_r4	transverse_colon	CEDAR	0.71925	0.98188	0.70622
12:120109284:AGGCACCTCTTCACAGGAC:A	mtcn	intron_variant	PRKAB1	1	1	eQTL_catalogue_r4	adipose_naive	FUSION	0.71925	0.53791	0.38689
12:120109284:AGGCACCTCTTCACAGGAC:A	mtcn	intron_variant	PRKAB1	1	1	eQTL_catalogue_r4	B-cell_CD19	Fairfax_2012	0.71925	0.99957	0.71894
12:120109284:AGGCACCTCTTCACAGGAC:A	mtcn	intron_variant	PRKAB1	1	1	eQTL_catalogue_r4	monocyte_IFN24	Fairfax_2014	0.71925	0.99991	0.71919
12:120109284:AGGCACCTCTTCACAGGAC:A	mtcn	intron_variant	PRKAB1	1	1	eQTL_catalogue_r4	monocyte_LPS2	Fairfax_2014	0.71925	0.99183	0.71338
12:120109284:AGGCACCTCTTCACAGGAC:A	mtcn	intron_variant	PRKAB1	1	1	eQTL_catalogue_r4	monocyte_LPS24	Fairfax_2014	0.71925	0.99998	0.71924
12:120109284:AGGCACCTCTTCACAGGAC:A	mtcn	intron_variant	PRKAB1	1	1	eQTL_catalogue_r4	monocyte_naive	Fairfax_2014	0.71925	0.99991	0.71918
12:120109284:AGGCACCTCTTCACAGGAC:A	mtcn	intron_variant	PRKAB1	1	1	eQTL_catalogue_r4	LCL	GENCORD	0.71925	0.9375	0.6743
12:120109284:AGGCACCTCTTCACAGGAC:A	mtcn	intron_variant	PRKAB1	1	1	eQTL_catalogue_r4	LCL	GEUVADIS	0.71925	0.99999	0.71925
12:120109284:AGGCACCTCTTCACAGGAC:A	mtcn	intron_variant	PRKAB1	1	1	eQTL_catalogue_r4	iPSC	HipSci	0.71925	0.99524	0.71583
12:120109284:AGGCACCTCTTCACAGGAC:A	mtcn	intron_variant	PRKAB1	1	1	eQTL_catalogue_r4	blood	Lepik_2017	0.71925	1	0.71925
12:120109284:AGGCACCTCTTCACAGGAC:A	mtcn	intron_variant	PRKAB1	1	1	eQTL_catalogue_r4	macrophage_Listeria	Nedelec_2016	0.71925	0.41503	0.29851
12:120109284:AGGCACCTCTTCACAGGAC:A	mtcn	intron_variant	PRKAB1	1	1	eQTL_catalogue_r4	macrophage_naive	Nedelec_2016	0.71925	0.35886	0.25811
12:120109284:AGGCACCTCTTCACAGGAC:A	mtcn	intron_variant	PRKAB1	1	1	eQTL_catalogue_r4	placenta_naive	Peng_2018	0.71925	0.97923	0.70431
12:120109284:AGGCACCTCTTCACAGGAC:A	mtcn	intron_variant	PRKAB1	1	1	eQTL_catalogue_r4	HLC	PhLiPS	0.71925	0.50515	0.36333
12:120109284:AGGCACCTCTTCACAGGAC:A	mtcn	intron_variant	PRKAB1	1	1	eQTL_catalogue_r4	monocyte_LPS	Quach_2016	0.71925	0.95036	0.68355
12:120109284:AGGCACCTCTTCACAGGAC:A	mtcn	intron_variant	PRKAB1	1	2	eQTL_catalogue_r4	Treg_memory	Schmiedel_2018	0.71925	0.31079	0.22354
12:120109284:AGGCACCTCTTCACAGGAC:A	mtcn	intron_variant	PRKAB1	1	1	eQTL_catalogue_r4	LCL	TwinsUK	0.71925	1	0.71925
12:120109284:AGGCACCTCTTCACAGGAC:A	mtcn	intron_variant	PRKAB1	1	2	eQTL_catalogue_r4	blood	TwinsUK	0.71925	0.99817	0.71794
12:120109284:AGGCACCTCTTCACAGGAC:A	mtcn	intron_variant	PRKAB1	1	1	eQTL_catalogue_r4	skin	TwinsUK	0.71925	0.57119	0.41083
12:120146925:G:A	mtcn	intron_variant	PRKAB1	1	1	GTEx_v8	Cells_EBV-transformed_lymphocytes	GTEx_v8	0.27278	0.58271	0.15895
12:120146925:G:A	mtcn	intron_variant	PRKAB1	1	1	GTEx_v8	Minor_Salivary_Gland	GTEx_v8	0.27278	0.87697	0.23922
12:120146925:G:A	mtcn	intron_variant	PRKAB1	1	1	GTEx_v8	Pancreas	GTEx_v8	0.27278	0.50894	0.13883
12:120146925:G:A	mtcn	intron_variant	PRKAB1	1	1	eQTL_catalogue_r4	T-cell_CD4	CEDAR	0.27278	0.59372	0.16195
12:120146925:G:A	mtcn	intron_variant	PRKAB1	1	1	eQTL_catalogue_r4	adipose_naive	FUSION	0.27278	0.36706	0.10013
12:120146925:G:A	mtcn	intron_variant	PRKAB1	1	1	eQTL_catalogue_r4	macrophage_Listeria	Nedelec_2016	0.27278	0.5855	0.15971
12:120146925:G:A	mtcn	intron_variant	PRKAB1	1	1	eQTL_catalogue_r4	macrophage_naive	Nedelec_2016	0.27278	0.641	0.17485
14:20936077:A:G	mtcn	upstream_gene_variant	AL355075.3	1	1	GTEx_v8	Spleen	GTEx_v8	0.77531	0.13086	0.10145
14:20939589:G:T	mtcn	intron_variant	PNP	1	1	eQTL_catalogue_r4	neutrophil	BLUEPRINT_SE	0.11281	0.95041	0.10721
14:20939589:G:T	mtcn	intron_variant	PNP	1	1	eQTL_catalogue_r4	adipose_naive	FUSION	0.11281	0.93103	0.10503
14:20939589:G:T	mtcn	intron_variant	PNP	1	1	eQTL_catalogue_r4	monocyte_CD16_naive	Schmiedel_2018	0.11281	0.99372	0.1121
21:44323720:C:T	mtcn	stop_gained	NDUFV3	1	1	GTEx_v8	Adipose_Subcutaneous	GTEx_v8	1	1	1
21:44323720:C:T	mtcn	stop_gained	NDUFV3	1	1	GTEx_v8	Adipose_Visceral_Omentum	GTEx_v8	1	1	1
21:44323720:C:T	mtcn	stop_gained	NDUFV3	1	1	GTEx_v8	Adrenal_Gland	GTEx_v8	1	1	1
21:44323720:C:T	mtcn	stop_gained	NDUFV3	1	1	GTEx_v8	Artery_Aorta	GTEx_v8	1	1	1
21:44323720:C:T	mtcn	stop_gained	NDUFV3	1	1	GTEx_v8	Artery_Coronary	GTEx_v8	1	1	1
21:44323720:C:T	mtcn	stop_gained	NDUFV3	1	1	GTEx_v8	Artery_Tibial	GTEx_v8	1	1	1
21:44323720:C:T	mtcn	stop_gained	NDUFV3	1	2	GTEx_v8	Brain_Caudate_basal_ganglia	GTEx_v8	1	0.9999	0.9999
21:44323720:C:T	mtcn	stop_gained	NDUFV3	1	1	GTEx_v8	Brain_Nucleus_accumbens_basal_ganglia	GTEx_v8	1	0.9995	0.9995
21:44323720:C:T	mtcn	stop_gained	NDUFV3	1	1	GTEx_v8	Breast_Mammary_Tissue	GTEx_v8	1	1	1
21:44323720:C:T	mtcn	stop_gained	NDUFV3	1	1	GTEx_v8	Cells_Cultured_fibroblasts	GTEx_v8	1	1	1
21:44323720:C:T	mtcn	stop_gained	NDUFV3	1	1	GTEx_v8	Cells_EBV-transformed_lymphocytes	GTEx_v8	1	0.99998	0.99998
21:44323720:C:T	mtcn	stop_gained	NDUFV3	1	1	GTEx_v8	Colon_Sigmoid	GTEx_v8	1	1	1
21:44323720:C:T	mtcn	stop_gained	NDUFV3	1	1	GTEx_v8	Colon_Transverse	GTEx_v8	1	1	1
21:44323720:C:T	mtcn	stop_gained	NDUFV3	1	1	GTEx_v8	Esophagus_Gastroesophageal_Junction	GTEx_v8	1	1	1
21:44323720:C:T	mtcn	stop_gained	NDUFV3	1	1	GTEx_v8	Esophagus_Mucosa	GTEx_v8	1	1	1
21:44323720:C:T	mtcn	stop_gained	NDUFV3	1	1	GTEx_v8	Esophagus_Muscularis	GTEx_v8	1	1	1
21:44323720:C:T	mtcn	stop_gained	NDUFV3	1	1	GTEx_v8	Heart_Atrial_Appendage	GTEx_v8	1	0.98829	0.98829
21:44323720:C:T	mtcn	stop_gained	NDUFV3	1	2	GTEx_v8	Liver	GTEx_v8	1	0.99978	0.99978
21:44323720:C:T	mtcn	stop_gained	NDUFV3	1	1	GTEx_v8	Lung	GTEx_v8	1	1	1
21:44323720:C:T	mtcn	stop_gained	NDUFV3	1	1	GTEx_v8	Muscle_Skeletal	GTEx_v8	1	1	1
21:44323720:C:T	mtcn	stop_gained	NDUFV3	1	2	GTEx_v8	Nerve_Tibial	GTEx_v8	1	1	1
21:44323720:C:T	mtcn	stop_gained	NDUFV3	1	2	GTEx_v8	Pancreas	GTEx_v8	1	1	1
21:44323720:C:T	mtcn	stop_gained	NDUFV3	1	1	GTEx_v8	Pituitary	GTEx_v8	1	0.97712	0.97712
21:44323720:C:T	mtcn	stop_gained	NDUFV3	1	2	GTEx_v8	Prostate	GTEx_v8	1	0.99689	0.99689
21:44323720:C:T	mtcn	stop_gained	NDUFV3	1	2	GTEx_v8	Skin_Not_Sun_Exposed_Suprapubic	GTEx_v8	1	1	1
21:44323720:C:T	mtcn	stop_gained	NDUFV3	1	2	GTEx_v8	Skin_Sun_Exposed_Lower_leg	GTEx_v8	1	1	1
21:44323720:C:T	mtcn	stop_gained	NDUFV3	1	1	GTEx_v8	Small_Intestine_Terminal_Ileum	GTEx_v8	1	0.99846	0.99846
21:44323720:C:T	mtcn	stop_gained	NDUFV3	1	1	GTEx_v8	Spleen	GTEx_v8	1	0.99888	0.99888
21:44323720:C:T	mtcn	stop_gained	NDUFV3	1	1	GTEx_v8	Stomach	GTEx_v8	1	1	1
21:44323720:C:T	mtcn	stop_gained	NDUFV3	1	1	GTEx_v8	Testis	GTEx_v8	1	0.40045	0.40045
21:44323720:C:T	mtcn	stop_gained	NDUFV3	1	2	GTEx_v8	Thyroid	GTEx_v8	1	1	1
21:44323720:C:T	mtcn	stop_gained	NDUFV3	1	1	GTEx_v8	Uterus	GTEx_v8	1	1	1
21:44323720:C:T	mtcn	stop_gained	NDUFV3	1	1	GTEx_v8	Vagina	GTEx_v8	1	0.99244	0.99244
21:44323720:C:T	mtcn	stop_gained	NDUFV3	1	1	GTEx_v8	Whole_Blood	GTEx_v8	1	1	1
21:44323720:C:T	mtcn	stop_gained	NDUFV3	1	1	eQTL_catalogue_r4	macrophage_IFNg	Alasoo_2018	1	0.57897	0.57897
21:44323720:C:T	mtcn	stop_gained	NDUFV3	1	1	eQTL_catalogue_r4	macrophage_Salmonella	Alasoo_2018	1	0.9881	0.9881
21:44323720:C:T	mtcn	stop_gained	NDUFV3	1	1	eQTL_catalogue_r4	macrophage_naive	Alasoo_2018	1	0.66185	0.66185
21:44323720:C:T	mtcn	stop_gained	NDUFV3	1	2	eQTL_catalogue_r4	T-cell	BLUEPRINT_PE	1	1	1
21:44323720:C:T	mtcn	stop_gained	NDUFV3	1	1	eQTL_catalogue_r4	monocyte	BLUEPRINT_SE	1	1	1
21:44323720:C:T	mtcn	stop_gained	NDUFV3	1	1	eQTL_catalogue_r4	monocyte_CD14	CEDAR	1	0.7255	0.7255
21:44323720:C:T	mtcn	stop_gained	NDUFV3	1	1	eQTL_catalogue_r4	DLPFC_naive	CommonMind	1	0.99971	0.99971
21:44323720:C:T	mtcn	stop_gained	NDUFV3	1	1	eQTL_catalogue_r4	adipose_naive	FUSION	1	1	1
21:44323720:C:T	mtcn	stop_gained	NDUFV3	1	1	eQTL_catalogue_r4	muscle_naive	FUSION	1	1	1
21:44323720:C:T	mtcn	stop_gained	NDUFV3	1	1	eQTL_catalogue_r4	monocyte_IFN24	Fairfax_2014	1	1	1
21:44323720:C:T	mtcn	stop_gained	NDUFV3	1	1	eQTL_catalogue_r4	monocyte_LPS2	Fairfax_2014	1	0.98774	0.98774
21:44323720:C:T	mtcn	stop_gained	NDUFV3	1	1	eQTL_catalogue_r4	monocyte_LPS24	Fairfax_2014	1	1	1
21:44323720:C:T	mtcn	stop_gained	NDUFV3	1	1	eQTL_catalogue_r4	monocyte_naive	Fairfax_2014	1	1	1
21:44323720:C:T	mtcn	stop_gained	NDUFV3	1	1	eQTL_catalogue_r4	LCL	GENCORD	1	0.99997	0.99997
21:44323720:C:T	mtcn	stop_gained	NDUFV3	1	1	eQTL_catalogue_r4	T-cell	GENCORD	1	0.99997	0.99997
21:44323720:C:T	mtcn	stop_gained	NDUFV3	1	1	eQTL_catalogue_r4	fibroblast	GENCORD	1	0.99788	0.99788
21:44323720:C:T	mtcn	stop_gained	NDUFV3	1	1	eQTL_catalogue_r4	LCL	GEUVADIS	1	1	1
21:44323720:C:T	mtcn	stop_gained	NDUFV3	1	1	eQTL_catalogue_r4	iPSC	HipSci	1	1	1
21:44323720:C:T	mtcn	stop_gained	NDUFV3	1	1	eQTL_catalogue_r4	blood	Lepik_2017	1	1	1
21:44323720:C:T	mtcn	stop_gained	NDUFV3	1	1	eQTL_catalogue_r4	monocyte_LPS	Quach_2016	1	0.32992	0.32992
21:44323720:C:T	mtcn	stop_gained	NDUFV3	1	1	eQTL_catalogue_r4	monocyte_Pam3CSK4	Quach_2016	1	0.32147	0.32147
21:44323720:C:T	mtcn	stop_gained	NDUFV3	1	1	eQTL_catalogue_r4	monocyte_R848	Quach_2016	1	0.32452	0.32452
21:44323720:C:T	mtcn	stop_gained	NDUFV3	1	1	eQTL_catalogue_r4	monocyte_naive	Quach_2016	1	0.33163	0.33163
21:44323720:C:T	mtcn	stop_gained	NDUFV3	1	1	eQTL_catalogue_r4	LCL	TwinsUK	1	1	1
21:44323720:C:T	mtcn	stop_gained	NDUFV3	1	1	eQTL_catalogue_r4	fat	TwinsUK	1	1	1
21:44323720:C:T	mtcn	stop_gained	NDUFV3	1	1	eQTL_catalogue_r4	skin	TwinsUK	1	1	1
21:44323720:C:T	mtcn	stop_gained	NDUFV3	1	1	eQTL_catalogue_r4	iPSC	iPSCORE	1	0.99978	0.99978
10:60144884:C:T	oh_csb2_incl_median_7sdna_third1_median_cov_descrepency_coverage_residual_haplointeract	5_prime_UTR_variant	TFAM	1	1	GTEx_v8	Artery_Aorta	GTEx_v8	0.6179	0.30048	0.18567
10:60144884:C:T	oh_csb2_incl_median_7sdna_third1_median_cov_descrepency_coverage_residual_haplointeract	5_prime_UTR_variant	TFAM	1	1	GTEx_v8	Skin_Not_Sun_Exposed_Suprapubic	GTEx_v8	0.6179	0.26214	0.16197
10:60144884:C:T	oh_csb2_incl_median_7sdna_third1_median_cov_descrepency_coverage_residual_haplointeract	5_prime_UTR_variant	TFAM	1	2	eQTL_catalogue_r4	monocyte_LPS24	Fairfax_2014	0.6179	0.22229	0.13735
20:17946434:G:T	oh_csb2_incl_median_7sdna_third1_median_cov_descrepency_coverage_residual_haplointeract	intron_variant	SNX5	1	1	eQTL_catalogue_r4	neutrophil	BLUEPRINT_SE	0.29019	0.49922	0.14487
20:17946434:G:T	oh_csb2_incl_median_7sdna_third1_median_cov_descrepency_coverage_residual_haplointeract	intron_variant	SNX5	2	1	eQTL_catalogue_r4	neutrophil	BLUEPRINT_SE	0.29019	0.49922	0.14487
20:17955038:G:A	oh_csb2_incl_median_7sdna_third1_median_cov_descrepency_coverage_residual_haplointeract	intron_variant	MGME1	2	1	eQTL_catalogue_r4	LCL	GEUVADIS	0.25877	0.82611	0.21377
20:17968871:C:T	oh_csb2_incl_median_7sdna_third1_median_cov_descrepency_coverage_residual_haplointeract	missense_variant	SNX5	1	1	eQTL_catalogue_r4	neutrophil	BLUEPRINT_SE	0.53341	0.49922	0.26629
20:17968871:C:T	oh_csb2_incl_median_7sdna_third1_median_cov_descrepency_coverage_residual_haplointeract	missense_variant	SNX5	2	1	eQTL_catalogue_r4	neutrophil	BLUEPRINT_SE	0.53341	0.49922	0.26629
20:17968871:C:T	oh_csb2_incl_median_csb3_incl_lsp_median_cov_descrepency_coverage_residual_haplointeract	missense_variant	SNX5	1	1	eQTL_catalogue_r4	neutrophil	BLUEPRINT_SE	0.71569	0.49922	0.35729
20:17968871:C:T	oh_csb2_incl_median_csb3_incl_lsp_median_cov_descrepency_coverage_residual_haplointeract	missense_variant	SNX5	2	1	eQTL_catalogue_r4	neutrophil	BLUEPRINT_SE	0.71569	0.49922	0.35729
10:60145079:A:G	chrM_302_A_ACC	5_prime_UTR_variant	TFAM	1	1	GTEx_v8	Adipose_Subcutaneous	GTEx_v8	0.17977	0.73346	0.13185
10:60145079:A:G	chrM_302_A_ACC	5_prime_UTR_variant	TFAM	1	1	GTEx_v8	Adipose_Visceral_Omentum	GTEx_v8	0.17977	0.88673	0.15941
10:60145079:A:G	chrM_302_A_ACC	5_prime_UTR_variant	TFAM	1	1	GTEx_v8	Adrenal_Gland	GTEx_v8	0.17977	0.6631	0.1192
10:60145079:A:G	chrM_302_A_ACC	5_prime_UTR_variant	TFAM	1	1	GTEx_v8	Artery_Tibial	GTEx_v8	0.17977	0.99984	0.17974
10:60145079:A:G	chrM_302_A_ACC	5_prime_UTR_variant	TFAM	1	1	GTEx_v8	Breast_Mammary_Tissue	GTEx_v8	0.17977	0.69262	0.12451
10:60145079:A:G	chrM_302_A_ACC	5_prime_UTR_variant	TFAM	1	1	GTEx_v8	Colon_Sigmoid	GTEx_v8	0.17977	0.60997	0.10965
10:60145079:A:G	chrM_302_A_ACC	5_prime_UTR_variant	TFAM	1	1	GTEx_v8	Colon_Transverse	GTEx_v8	0.17977	0.66372	0.11932
10:60145079:A:G	chrM_302_A_ACC	5_prime_UTR_variant	TFAM	1	1	GTEx_v8	Esophagus_Gastroesophageal_Junction	GTEx_v8	0.17977	0.99715	0.17926
10:60145079:A:G	chrM_302_A_ACC	5_prime_UTR_variant	TFAM	1	1	GTEx_v8	Esophagus_Muscularis	GTEx_v8	0.17977	0.99954	0.17969
10:60145079:A:G	chrM_302_A_ACC	5_prime_UTR_variant	TFAM	1	1	GTEx_v8	Nerve_Tibial	GTEx_v8	0.17977	0.99856	0.17951
10:60145079:A:G	chrM_302_A_ACC	5_prime_UTR_variant	TFAM	1	1	GTEx_v8	Thyroid	GTEx_v8	0.17977	0.99951	0.17968
10:60145079:A:G	chrM_302_A_AC	5_prime_UTR_variant	TFAM	1	1	GTEx_v8	Adipose_Subcutaneous	GTEx_v8	0.38049	0.73346	0.27908
10:60145079:A:G	chrM_302_A_AC	5_prime_UTR_variant	TFAM	1	1	GTEx_v8	Adipose_Visceral_Omentum	GTEx_v8	0.38049	0.88673	0.33739
10:60145079:A:G	chrM_302_A_AC	5_prime_UTR_variant	TFAM	1	1	GTEx_v8	Adrenal_Gland	GTEx_v8	0.38049	0.6631	0.2523
10:60145079:A:G	chrM_302_A_AC	5_prime_UTR_variant	TFAM	1	1	GTEx_v8	Artery_Aorta	GTEx_v8	0.38049	0.4538	0.17266
10:60145079:A:G	chrM_302_A_AC	5_prime_UTR_variant	TFAM	1	1	GTEx_v8	Artery_Tibial	GTEx_v8	0.38049	0.99984	0.38043
10:60145079:A:G	chrM_302_A_AC	5_prime_UTR_variant	TFAM	1	1	GTEx_v8	Breast_Mammary_Tissue	GTEx_v8	0.38049	0.69262	0.26354
10:60145079:A:G	chrM_302_A_AC	5_prime_UTR_variant	TFAM	1	1	GTEx_v8	Colon_Sigmoid	GTEx_v8	0.38049	0.60997	0.23209
10:60145079:A:G	chrM_302_A_AC	5_prime_UTR_variant	TFAM	1	1	GTEx_v8	Colon_Transverse	GTEx_v8	0.38049	0.66372	0.25254
10:60145079:A:G	chrM_302_A_AC	5_prime_UTR_variant	TFAM	1	1	GTEx_v8	Esophagus_Gastroesophageal_Junction	GTEx_v8	0.38049	0.99715	0.37941
10:60145079:A:G	chrM_302_A_AC	5_prime_UTR_variant	TFAM	1	1	GTEx_v8	Esophagus_Muscularis	GTEx_v8	0.38049	0.99954	0.38032
10:60145079:A:G	chrM_302_A_AC	5_prime_UTR_variant	TFAM	1	1	GTEx_v8	Nerve_Tibial	GTEx_v8	0.38049	0.99856	0.37994
10:60145079:A:G	chrM_302_A_AC	5_prime_UTR_variant	TFAM	1	1	GTEx_v8	Thyroid	GTEx_v8	0.38049	0.99951	0.3803
10:60145597:G:C	chrM_302_A_ACC	intron_variant	TFAM	1	1	GTEx_v8	Stomach	GTEx_v8	0.30504	0.96969	0.2958
10:60145597:G:C	chrM_302_A_AC	intron_variant	TFAM	1	1	GTEx_v8	Stomach	GTEx_v8	0.36874	0.96969	0.35757
14:20936158:A:G	chrM_16179_CAA_C	upstream_gene_variant	PNP	1	1	GTEx_v8	Brain_Nucleus_accumbens_basal_ganglia	GTEx_v8	0.16365	0.63862	0.10451
14:20936158:A:G	chrM_16179_CAA_C	upstream_gene_variant	AL355075.3	1	1	GTEx_v8	Lung	GTEx_v8	0.16365	0.82619	0.13521
14:20936158:A:G	chrM_16182_A_ACC	upstream_gene_variant	PNP	1	1	GTEx_v8	Brain_Nucleus_accumbens_basal_ganglia	GTEx_v8	0.20893	0.63862	0.13343
14:20936158:A:G	chrM_16182_A_ACC	upstream_gene_variant	AL355075.3	1	1	GTEx_v8	Lung	GTEx_v8	0.20893	0.82619	0.17262
14:20936158:A:G	chrM_16182_A_AC	upstream_gene_variant	PNP	1	1	GTEx_v8	Brain_Nucleus_accumbens_basal_ganglia	GTEx_v8	0.21964	0.63862	0.14027
14:20936158:A:G	chrM_16182_A_AC	upstream_gene_variant	PNP	1	1	GTEx_v8	Prostate	GTEx_v8	0.21964	0.46664	0.10249
14:20936158:A:G	chrM_16182_A_AC	upstream_gene_variant	AL355075.3	1	1	GTEx_v8	Lung	GTEx_v8	0.21964	0.82619	0.18146
14:20936231:T:TA	chrM_16179_CAA_C	upstream_gene_variant	PNP	1	1	eQTL_catalogue_r4	monocyte_LPS2	Fairfax_2014	0.32399	0.43047	0.13947
14:20936231:T:TA	chrM_16179_CAA_C	upstream_gene_variant	PNP	1	1	eQTL_catalogue_r4	fibroblast	GENCORD	0.32399	0.56571	0.18328
14:20936231:T:TA	chrM_16182_A_ACC	upstream_gene_variant	PNP	1	1	eQTL_catalogue_r4	monocyte_LPS2	Fairfax_2014	0.32448	0.43047	0.13968
14:20936231:T:TA	chrM_16182_A_ACC	upstream_gene_variant	PNP	1	1	eQTL_catalogue_r4	fibroblast	GENCORD	0.32448	0.56571	0.18356
14:20936231:T:TA	chrM_16182_A_AC	upstream_gene_variant	PNP	1	1	eQTL_catalogue_r4	macrophage_IFNg	Alasoo_2018	0.66864	0.22614	0.15121
14:20936231:T:TA	chrM_16182_A_AC	upstream_gene_variant	PNP	1	1	eQTL_catalogue_r4	DLPFC_naive	CommonMind	0.66864	0.19633	0.13128
14:20936231:T:TA	chrM_16182_A_AC	upstream_gene_variant	PNP	1	1	eQTL_catalogue_r4	monocyte_LPS2	Fairfax_2014	0.66864	0.43047	0.28783
14:20936231:T:TA	chrM_16182_A_AC	upstream_gene_variant	PNP	1	1	eQTL_catalogue_r4	fibroblast	GENCORD	0.66864	0.56571	0.37826
14:20938251:A:C	chrM_16179_CAA_C	intron_variant	PNP	1	1	GTEx_v8	Adipose_Subcutaneous	GTEx_v8	0.28051	1	0.28051
14:20938251:A:C	chrM_16179_CAA_C	intron_variant	PNP	1	1	GTEx_v8	Adipose_Visceral_Omentum	GTEx_v8	0.28051	1	0.28051
14:20938251:A:C	chrM_16179_CAA_C	intron_variant	PNP	1	1	GTEx_v8	Adrenal_Gland	GTEx_v8	0.28051	0.82715	0.23203
14:20938251:A:C	chrM_16179_CAA_C	intron_variant	PNP	1	1	GTEx_v8	Artery_Aorta	GTEx_v8	0.28051	1	0.28051
14:20938251:A:C	chrM_16179_CAA_C	intron_variant	PNP	1	1	GTEx_v8	Artery_Coronary	GTEx_v8	0.28051	0.74149	0.208
14:20938251:A:C	chrM_16179_CAA_C	intron_variant	PNP	1	1	GTEx_v8	Artery_Tibial	GTEx_v8	0.28051	0.99972	0.28043
14:20938251:A:C	chrM_16179_CAA_C	intron_variant	PNP	1	1	GTEx_v8	Brain_Putamen_basal_ganglia	GTEx_v8	0.28051	0.74779	0.20977
14:20938251:A:C	chrM_16179_CAA_C	intron_variant	PNP	1	1	GTEx_v8	Breast_Mammary_Tissue	GTEx_v8	0.28051	0.99994	0.2805
14:20938251:A:C	chrM_16179_CAA_C	intron_variant	PNP	1	1	GTEx_v8	Cells_Cultured_fibroblasts	GTEx_v8	0.28051	1	0.28051
14:20938251:A:C	chrM_16179_CAA_C	intron_variant	PNP	1	1	GTEx_v8	Colon_Transverse	GTEx_v8	0.28051	0.78625	0.22055
14:20938251:A:C	chrM_16179_CAA_C	intron_variant	PNP	1	1	GTEx_v8	Esophagus_Gastroesophageal_Junction	GTEx_v8	0.28051	0.96404	0.27043
14:20938251:A:C	chrM_16179_CAA_C	intron_variant	PNP	1	2	GTEx_v8	Esophagus_Mucosa	GTEx_v8	0.28051	0.99635	0.27949
14:20938251:A:C	chrM_16179_CAA_C	intron_variant	PNP	1	1	GTEx_v8	Esophagus_Muscularis	GTEx_v8	0.28051	0.99951	0.28037
14:20938251:A:C	chrM_16179_CAA_C	intron_variant	PNP	1	1	GTEx_v8	Heart_Atrial_Appendage	GTEx_v8	0.28051	1	0.28051
14:20938251:A:C	chrM_16179_CAA_C	intron_variant	PNP	1	1	GTEx_v8	Heart_Left_Ventricle	GTEx_v8	0.28051	0.94914	0.26625
14:20938251:A:C	chrM_16179_CAA_C	intron_variant	PNP	1	1	GTEx_v8	Lung	GTEx_v8	0.28051	1	0.28051
14:20938251:A:C	chrM_16179_CAA_C	intron_variant	PNP	1	1	GTEx_v8	Minor_Salivary_Gland	GTEx_v8	0.28051	0.9963	0.27948
14:20938251:A:C	chrM_16179_CAA_C	intron_variant	PNP	1	1	GTEx_v8	Muscle_Skeletal	GTEx_v8	0.28051	0.98891	0.2774
14:20938251:A:C	chrM_16179_CAA_C	intron_variant	PNP	1	1	GTEx_v8	Nerve_Tibial	GTEx_v8	0.28051	1	0.28051
14:20938251:A:C	chrM_16179_CAA_C	intron_variant	PNP	1	1	GTEx_v8	Pancreas	GTEx_v8	0.28051	0.99986	0.28047
14:20938251:A:C	chrM_16179_CAA_C	intron_variant	PNP	1	2	GTEx_v8	Skin_Not_Sun_Exposed_Suprapubic	GTEx_v8	0.28051	0.99993	0.28049
14:20938251:A:C	chrM_16179_CAA_C	intron_variant	PNP	1	1	GTEx_v8	Skin_Sun_Exposed_Lower_leg	GTEx_v8	0.28051	1	0.28051
14:20938251:A:C	chrM_16179_CAA_C	intron_variant	PNP	1	1	GTEx_v8	Small_Intestine_Terminal_Ileum	GTEx_v8	0.28051	0.62027	0.17399
14:20938251:A:C	chrM_16179_CAA_C	intron_variant	PNP	1	1	GTEx_v8	Spleen	GTEx_v8	0.28051	1	0.28051
14:20938251:A:C	chrM_16179_CAA_C	intron_variant	PNP	1	1	GTEx_v8	Stomach	GTEx_v8	0.28051	0.7794	0.21863
14:20938251:A:C	chrM_16179_CAA_C	intron_variant	PNP	1	1	GTEx_v8	Thyroid	GTEx_v8	0.28051	1	0.28051
14:20938251:A:C	chrM_16179_CAA_C	intron_variant	PNP	1	1	GTEx_v8	Uterus	GTEx_v8	0.28051	0.67658	0.18979
14:20938251:A:C	chrM_16179_CAA_C	intron_variant	PNP	1	1	GTEx_v8	Whole_Blood	GTEx_v8	0.28051	0.99999	0.28051
14:20938251:A:C	chrM_16179_CAA_C	intron_variant	AL355075.3	1	1	GTEx_v8	Adipose_Subcutaneous	GTEx_v8	0.28051	0.8533	0.23936
14:20938251:A:C	chrM_16179_CAA_C	intron_variant	AL355075.3	1	1	GTEx_v8	Adipose_Visceral_Omentum	GTEx_v8	0.28051	0.9697	0.27201
14:20938251:A:C	chrM_16179_CAA_C	intron_variant	AL355075.3	1	1	GTEx_v8	Thyroid	GTEx_v8	0.28051	0.58205	0.16327
14:20938251:A:C	chrM_16179_CAA_C	intron_variant	PNP	1	1	eQTL_catalogue_r4	monocyte	BLUEPRINT_SE	0.28051	0.97673	0.27399
14:20938251:A:C	chrM_16179_CAA_C	intron_variant	PNP	1	1	eQTL_catalogue_r4	monocyte_CD14	CEDAR	0.28051	0.42602	0.11951
14:20938251:A:C	chrM_16179_CAA_C	intron_variant	PNP	1	1	eQTL_catalogue_r4	muscle_naive	FUSION	0.28051	0.43959	0.12331
14:20938251:A:C	chrM_16179_CAA_C	intron_variant	PNP	1	1	eQTL_catalogue_r4	monocyte_naive	Fairfax_2014	0.28051	0.55489	0.15565
14:20938251:A:C	chrM_16179_CAA_C	intron_variant	PNP	1	2	eQTL_catalogue_r4	LCL	GEUVADIS	0.28051	0.8567	0.24031
14:20938251:A:C	chrM_16179_CAA_C	intron_variant	PNP	1	2	eQTL_catalogue_r4	blood	Lepik_2017	0.28051	0.3713	0.10416
14:20938251:A:C	chrM_16179_CAA_C	intron_variant	PNP	1	1	eQTL_catalogue_r4	monocyte_IAV	Quach_2016	0.28051	0.95204	0.26706
14:20938251:A:C	chrM_16179_CAA_C	intron_variant	PNP	1	1	eQTL_catalogue_r4	monocyte_LPS	Quach_2016	0.28051	0.99961	0.2804
14:20938251:A:C	chrM_16179_CAA_C	intron_variant	PNP	1	1	eQTL_catalogue_r4	monocyte_Pam3CSK4	Quach_2016	0.28051	1	0.28051
14:20938251:A:C	chrM_16179_CAA_C	intron_variant	PNP	1	1	eQTL_catalogue_r4	monocyte_R848	Quach_2016	0.28051	1	0.28051
14:20938251:A:C	chrM_16179_CAA_C	intron_variant	PNP	1	1	eQTL_catalogue_r4	monocyte_naive	Quach_2016	0.28051	0.99992	0.28049
14:20938251:A:C	chrM_16179_CAA_C	intron_variant	PNP	1	1	eQTL_catalogue_r4	CD4_T-cell_anti-CD3-CD28	Schmiedel_2018	0.28051	0.96681	0.2712
14:20938251:A:C	chrM_16179_CAA_C	intron_variant	PNP	1	2	eQTL_catalogue_r4	LCL	TwinsUK	0.28051	0.76468	0.2145
14:20938251:A:C	chrM_16179_CAA_C	intron_variant	PNP	1	2	eQTL_catalogue_r4	skin	TwinsUK	0.28051	0.74106	0.20788
14:20938251:A:C	chrM_16179_CA_C	intron_variant	PNP	1	1	GTEx_v8	Adipose_Subcutaneous	GTEx_v8	0.95381	1	0.95381
14:20938251:A:C	chrM_16179_CA_C	intron_variant	PNP	1	1	GTEx_v8	Adipose_Visceral_Omentum	GTEx_v8	0.95381	1	0.95381
14:20938251:A:C	chrM_16179_CA_C	intron_variant	PNP	1	1	GTEx_v8	Adrenal_Gland	GTEx_v8	0.95381	0.82715	0.78895
14:20938251:A:C	chrM_16179_CA_C	intron_variant	PNP	1	1	GTEx_v8	Artery_Aorta	GTEx_v8	0.95381	1	0.95381
14:20938251:A:C	chrM_16179_CA_C	intron_variant	PNP	1	1	GTEx_v8	Artery_Coronary	GTEx_v8	0.95381	0.74149	0.70724
14:20938251:A:C	chrM_16179_CA_C	intron_variant	PNP	1	1	GTEx_v8	Artery_Tibial	GTEx_v8	0.95381	0.99972	0.95354
14:20938251:A:C	chrM_16179_CA_C	intron_variant	PNP	1	1	GTEx_v8	Brain_Nucleus_accumbens_basal_ganglia	GTEx_v8	0.95381	0.27595	0.2632
14:20938251:A:C	chrM_16179_CA_C	intron_variant	PNP	1	1	GTEx_v8	Brain_Putamen_basal_ganglia	GTEx_v8	0.95381	0.74779	0.71325
14:20938251:A:C	chrM_16179_CA_C	intron_variant	PNP	1	1	GTEx_v8	Breast_Mammary_Tissue	GTEx_v8	0.95381	0.99994	0.95375
14:20938251:A:C	chrM_16179_CA_C	intron_variant	PNP	1	1	GTEx_v8	Cells_Cultured_fibroblasts	GTEx_v8	0.95381	1	0.95381
14:20938251:A:C	chrM_16179_CA_C	intron_variant	PNP	1	1	GTEx_v8	Colon_Transverse	GTEx_v8	0.95381	0.78625	0.74993
14:20938251:A:C	chrM_16179_CA_C	intron_variant	PNP	1	1	GTEx_v8	Esophagus_Gastroesophageal_Junction	GTEx_v8	0.95381	0.96404	0.91951
14:20938251:A:C	chrM_16179_CA_C	intron_variant	PNP	1	2	GTEx_v8	Esophagus_Mucosa	GTEx_v8	0.95381	0.99635	0.95032
14:20938251:A:C	chrM_16179_CA_C	intron_variant	PNP	1	1	GTEx_v8	Esophagus_Muscularis	GTEx_v8	0.95381	0.99951	0.95333
14:20938251:A:C	chrM_16179_CA_C	intron_variant	PNP	1	1	GTEx_v8	Heart_Atrial_Appendage	GTEx_v8	0.95381	1	0.95381
14:20938251:A:C	chrM_16179_CA_C	intron_variant	PNP	1	1	GTEx_v8	Heart_Left_Ventricle	GTEx_v8	0.95381	0.94914	0.9053
14:20938251:A:C	chrM_16179_CA_C	intron_variant	PNP	1	1	GTEx_v8	Lung	GTEx_v8	0.95381	1	0.9538
14:20938251:A:C	chrM_16179_CA_C	intron_variant	PNP	1	1	GTEx_v8	Minor_Salivary_Gland	GTEx_v8	0.95381	0.9963	0.95028
14:20938251:A:C	chrM_16179_CA_C	intron_variant	PNP	1	1	GTEx_v8	Muscle_Skeletal	GTEx_v8	0.95381	0.98891	0.94323
14:20938251:A:C	chrM_16179_CA_C	intron_variant	PNP	1	1	GTEx_v8	Nerve_Tibial	GTEx_v8	0.95381	1	0.95381
14:20938251:A:C	chrM_16179_CA_C	intron_variant	PNP	1	1	GTEx_v8	Pancreas	GTEx_v8	0.95381	0.99986	0.95367
14:20938251:A:C	chrM_16179_CA_C	intron_variant	PNP	1	2	GTEx_v8	Skin_Not_Sun_Exposed_Suprapubic	GTEx_v8	0.95381	0.99993	0.95374
14:20938251:A:C	chrM_16179_CA_C	intron_variant	PNP	1	1	GTEx_v8	Skin_Sun_Exposed_Lower_leg	GTEx_v8	0.95381	1	0.95381
14:20938251:A:C	chrM_16179_CA_C	intron_variant	PNP	1	1	GTEx_v8	Small_Intestine_Terminal_Ileum	GTEx_v8	0.95381	0.62027	0.59162
14:20938251:A:C	chrM_16179_CA_C	intron_variant	PNP	1	1	GTEx_v8	Spleen	GTEx_v8	0.95381	1	0.95381
14:20938251:A:C	chrM_16179_CA_C	intron_variant	PNP	1	1	GTEx_v8	Stomach	GTEx_v8	0.95381	0.7794	0.7434
14:20938251:A:C	chrM_16179_CA_C	intron_variant	PNP	1	1	GTEx_v8	Thyroid	GTEx_v8	0.95381	1	0.95381
14:20938251:A:C	chrM_16179_CA_C	intron_variant	PNP	1	1	GTEx_v8	Uterus	GTEx_v8	0.95381	0.67658	0.64533
14:20938251:A:C	chrM_16179_CA_C	intron_variant	PNP	1	1	GTEx_v8	Whole_Blood	GTEx_v8	0.95381	0.99999	0.95379
14:20938251:A:C	chrM_16179_CA_C	intron_variant	AL355075.3	1	1	GTEx_v8	Adipose_Subcutaneous	GTEx_v8	0.95381	0.8533	0.81389
14:20938251:A:C	chrM_16179_CA_C	intron_variant	AL355075.3	1	1	GTEx_v8	Adipose_Visceral_Omentum	GTEx_v8	0.95381	0.9697	0.92491
14:20938251:A:C	chrM_16179_CA_C	intron_variant	AL355075.3	1	1	GTEx_v8	Colon_Transverse	GTEx_v8	0.95381	0.25042	0.23885
14:20938251:A:C	chrM_16179_CA_C	intron_variant	AL355075.3	1	1	GTEx_v8	Spleen	GTEx_v8	0.95381	0.14146	0.13493
14:20938251:A:C	chrM_16179_CA_C	intron_variant	AL355075.3	1	1	GTEx_v8	Thyroid	GTEx_v8	0.95381	0.58205	0.55517
14:20938251:A:C	chrM_16179_CA_C	intron_variant	PNP	1	2	eQTL_catalogue_r4	T-cell	BLUEPRINT_PE	0.95381	0.1496	0.14269
14:20938251:A:C	chrM_16179_CA_C	intron_variant	PNP	1	1	eQTL_catalogue_r4	monocyte	BLUEPRINT_SE	0.95381	0.97673	0.93161
14:20938251:A:C	chrM_16179_CA_C	intron_variant	PNP	1	1	eQTL_catalogue_r4	monocyte_CD14	CEDAR	0.95381	0.42602	0.40635
14:20938251:A:C	chrM_16179_CA_C	intron_variant	PNP	1	1	eQTL_catalogue_r4	muscle_naive	FUSION	0.95381	0.43959	0.41929
14:20938251:A:C	chrM_16179_CA_C	intron_variant	PNP	1	1	eQTL_catalogue_r4	monocyte_LPS2	Fairfax_2014	0.95381	0.21126	0.2015
14:20938251:A:C	chrM_16179_CA_C	intron_variant	PNP	1	1	eQTL_catalogue_r4	monocyte_naive	Fairfax_2014	0.95381	0.55489	0.52926
14:20938251:A:C	chrM_16179_CA_C	intron_variant	PNP	1	2	eQTL_catalogue_r4	LCL	GEUVADIS	0.95381	0.8567	0.81712
14:20938251:A:C	chrM_16179_CA_C	intron_variant	PNP	1	2	eQTL_catalogue_r4	blood	Lepik_2017	0.95381	0.3713	0.35415
14:20938251:A:C	chrM_16179_CA_C	intron_variant	PNP	1	1	eQTL_catalogue_r4	monocyte_IAV	Quach_2016	0.95381	0.95204	0.90806
14:20938251:A:C	chrM_16179_CA_C	intron_variant	PNP	1	1	eQTL_catalogue_r4	monocyte_LPS	Quach_2016	0.95381	0.99961	0.95343
14:20938251:A:C	chrM_16179_CA_C	intron_variant	PNP	1	1	eQTL_catalogue_r4	monocyte_Pam3CSK4	Quach_2016	0.95381	1	0.95381
14:20938251:A:C	chrM_16179_CA_C	intron_variant	PNP	1	1	eQTL_catalogue_r4	monocyte_R848	Quach_2016	0.95381	1	0.95381
14:20938251:A:C	chrM_16179_CA_C	intron_variant	PNP	1	1	eQTL_catalogue_r4	monocyte_naive	Quach_2016	0.95381	0.99992	0.95373
14:20938251:A:C	chrM_16179_CA_C	intron_variant	PNP	1	1	eQTL_catalogue_r4	CD4_T-cell_anti-CD3-CD28	Schmiedel_2018	0.95381	0.96681	0.92215
14:20938251:A:C	chrM_16179_CA_C	intron_variant	PNP	1	1	eQTL_catalogue_r4	CD8_T-cell_anti-CD3-CD28	Schmiedel_2018	0.95381	0.27989	0.26696
14:20938251:A:C	chrM_16179_CA_C	intron_variant	PNP	1	1	eQTL_catalogue_r4	monocyte_naive	Schmiedel_2018	0.95381	0.25354	0.24182
14:20938251:A:C	chrM_16179_CA_C	intron_variant	PNP	1	2	eQTL_catalogue_r4	LCL	TwinsUK	0.95381	0.76468	0.72935
14:20938251:A:C	chrM_16179_CA_C	intron_variant	PNP	1	1	eQTL_catalogue_r4	fat	TwinsUK	0.95381	0.33822	0.3226
14:20938251:A:C	chrM_16179_CA_C	intron_variant	PNP	1	2	eQTL_catalogue_r4	skin	TwinsUK	0.95381	0.74106	0.70682
14:20938251:A:C	chrM_16182_A_ACC	intron_variant	PNP	1	1	GTEx_v8	Adipose_Subcutaneous	GTEx_v8	0.18902	1	0.18902
14:20938251:A:C	chrM_16182_A_ACC	intron_variant	PNP	1	1	GTEx_v8	Adipose_Visceral_Omentum	GTEx_v8	0.18902	1	0.18902
14:20938251:A:C	chrM_16182_A_ACC	intron_variant	PNP	1	1	GTEx_v8	Adrenal_Gland	GTEx_v8	0.18902	0.82715	0.15635
14:20938251:A:C	chrM_16182_A_ACC	intron_variant	PNP	1	1	GTEx_v8	Artery_Aorta	GTEx_v8	0.18902	1	0.18902
14:20938251:A:C	chrM_16182_A_ACC	intron_variant	PNP	1	1	GTEx_v8	Artery_Coronary	GTEx_v8	0.18902	0.74149	0.14016
14:20938251:A:C	chrM_16182_A_ACC	intron_variant	PNP	1	1	GTEx_v8	Artery_Tibial	GTEx_v8	0.18902	0.99972	0.18897
14:20938251:A:C	chrM_16182_A_ACC	intron_variant	PNP	1	1	GTEx_v8	Brain_Putamen_basal_ganglia	GTEx_v8	0.18902	0.74779	0.14135
14:20938251:A:C	chrM_16182_A_ACC	intron_variant	PNP	1	1	GTEx_v8	Breast_Mammary_Tissue	GTEx_v8	0.18902	0.99994	0.18901
14:20938251:A:C	chrM_16182_A_ACC	intron_variant	PNP	1	1	GTEx_v8	Cells_Cultured_fibroblasts	GTEx_v8	0.18902	1	0.18902
14:20938251:A:C	chrM_16182_A_ACC	intron_variant	PNP	1	1	GTEx_v8	Colon_Transverse	GTEx_v8	0.18902	0.78625	0.14862
14:20938251:A:C	chrM_16182_A_ACC	intron_variant	PNP	1	1	GTEx_v8	Esophagus_Gastroesophageal_Junction	GTEx_v8	0.18902	0.96404	0.18223
14:20938251:A:C	chrM_16182_A_ACC	intron_variant	PNP	1	2	GTEx_v8	Esophagus_Mucosa	GTEx_v8	0.18902	0.99635	0.18833
14:20938251:A:C	chrM_16182_A_ACC	intron_variant	PNP	1	1	GTEx_v8	Esophagus_Muscularis	GTEx_v8	0.18902	0.99951	0.18893
14:20938251:A:C	chrM_16182_A_ACC	intron_variant	PNP	1	1	GTEx_v8	Heart_Atrial_Appendage	GTEx_v8	0.18902	1	0.18902
14:20938251:A:C	chrM_16182_A_ACC	intron_variant	PNP	1	1	GTEx_v8	Heart_Left_Ventricle	GTEx_v8	0.18902	0.94914	0.17941
14:20938251:A:C	chrM_16182_A_ACC	intron_variant	PNP	1	1	GTEx_v8	Lung	GTEx_v8	0.18902	1	0.18902
14:20938251:A:C	chrM_16182_A_ACC	intron_variant	PNP	1	1	GTEx_v8	Minor_Salivary_Gland	GTEx_v8	0.18902	0.9963	0.18832
14:20938251:A:C	chrM_16182_A_ACC	intron_variant	PNP	1	1	GTEx_v8	Muscle_Skeletal	GTEx_v8	0.18902	0.98891	0.18693
14:20938251:A:C	chrM_16182_A_ACC	intron_variant	PNP	1	1	GTEx_v8	Nerve_Tibial	GTEx_v8	0.18902	1	0.18902
14:20938251:A:C	chrM_16182_A_ACC	intron_variant	PNP	1	1	GTEx_v8	Pancreas	GTEx_v8	0.18902	0.99986	0.189
14:20938251:A:C	chrM_16182_A_ACC	intron_variant	PNP	1	2	GTEx_v8	Skin_Not_Sun_Exposed_Suprapubic	GTEx_v8	0.18902	0.99993	0.18901
14:20938251:A:C	chrM_16182_A_ACC	intron_variant	PNP	1	1	GTEx_v8	Skin_Sun_Exposed_Lower_leg	GTEx_v8	0.18902	1	0.18902
14:20938251:A:C	chrM_16182_A_ACC	intron_variant	PNP	1	1	GTEx_v8	Small_Intestine_Terminal_Ileum	GTEx_v8	0.18902	0.62027	0.11724
14:20938251:A:C	chrM_16182_A_ACC	intron_variant	PNP	1	1	GTEx_v8	Spleen	GTEx_v8	0.18902	1	0.18902
14:20938251:A:C	chrM_16182_A_ACC	intron_variant	PNP	1	1	GTEx_v8	Stomach	GTEx_v8	0.18902	0.7794	0.14732
14:20938251:A:C	chrM_16182_A_ACC	intron_variant	PNP	1	1	GTEx_v8	Thyroid	GTEx_v8	0.18902	1	0.18902
14:20938251:A:C	chrM_16182_A_ACC	intron_variant	PNP	1	1	GTEx_v8	Uterus	GTEx_v8	0.18902	0.67658	0.12789
14:20938251:A:C	chrM_16182_A_ACC	intron_variant	PNP	1	1	GTEx_v8	Whole_Blood	GTEx_v8	0.18902	0.99999	0.18902
14:20938251:A:C	chrM_16182_A_ACC	intron_variant	AL355075.3	1	1	GTEx_v8	Adipose_Subcutaneous	GTEx_v8	0.18902	0.8533	0.16129
14:20938251:A:C	chrM_16182_A_ACC	intron_variant	AL355075.3	1	1	GTEx_v8	Adipose_Visceral_Omentum	GTEx_v8	0.18902	0.9697	0.1833
14:20938251:A:C	chrM_16182_A_ACC	intron_variant	AL355075.3	1	1	GTEx_v8	Thyroid	GTEx_v8	0.18902	0.58205	0.11002
14:20938251:A:C	chrM_16182_A_ACC	intron_variant	PNP	1	1	eQTL_catalogue_r4	monocyte	BLUEPRINT_SE	0.18902	0.97673	0.18462
14:20938251:A:C	chrM_16182_A_ACC	intron_variant	PNP	1	1	eQTL_catalogue_r4	monocyte_naive	Fairfax_2014	0.18902	0.55489	0.10489
14:20938251:A:C	chrM_16182_A_ACC	intron_variant	PNP	1	2	eQTL_catalogue_r4	LCL	GEUVADIS	0.18902	0.8567	0.16193
14:20938251:A:C	chrM_16182_A_ACC	intron_variant	PNP	1	1	eQTL_catalogue_r4	monocyte_IAV	Quach_2016	0.18902	0.95204	0.17996
14:20938251:A:C	chrM_16182_A_ACC	intron_variant	PNP	1	1	eQTL_catalogue_r4	monocyte_LPS	Quach_2016	0.18902	0.99961	0.18895
14:20938251:A:C	chrM_16182_A_ACC	intron_variant	PNP	1	1	eQTL_catalogue_r4	monocyte_Pam3CSK4	Quach_2016	0.18902	1	0.18902
14:20938251:A:C	chrM_16182_A_ACC	intron_variant	PNP	1	1	eQTL_catalogue_r4	monocyte_R848	Quach_2016	0.18902	1	0.18902
14:20938251:A:C	chrM_16182_A_ACC	intron_variant	PNP	1	1	eQTL_catalogue_r4	monocyte_naive	Quach_2016	0.18902	0.99992	0.18901
14:20938251:A:C	chrM_16182_A_ACC	intron_variant	PNP	1	1	eQTL_catalogue_r4	CD4_T-cell_anti-CD3-CD28	Schmiedel_2018	0.18902	0.96681	0.18275
14:20938251:A:C	chrM_16182_A_ACC	intron_variant	PNP	1	2	eQTL_catalogue_r4	LCL	TwinsUK	0.18902	0.76468	0.14454
14:20938251:A:C	chrM_16182_A_ACC	intron_variant	PNP	1	2	eQTL_catalogue_r4	skin	TwinsUK	0.18902	0.74106	0.14008
14:20938251:A:C	chrM_16182_A_C	intron_variant	PNP	1	1	GTEx_v8	Adipose_Subcutaneous	GTEx_v8	0.58056	1	0.58056
14:20938251:A:C	chrM_16182_A_C	intron_variant	PNP	1	1	GTEx_v8	Adipose_Visceral_Omentum	GTEx_v8	0.58056	1	0.58056
14:20938251:A:C	chrM_16182_A_C	intron_variant	PNP	1	1	GTEx_v8	Adrenal_Gland	GTEx_v8	0.58056	0.82715	0.48021
14:20938251:A:C	chrM_16182_A_C	intron_variant	PNP	1	1	GTEx_v8	Artery_Aorta	GTEx_v8	0.58056	1	0.58056
14:20938251:A:C	chrM_16182_A_C	intron_variant	PNP	1	1	GTEx_v8	Artery_Coronary	GTEx_v8	0.58056	0.74149	0.43048
14:20938251:A:C	chrM_16182_A_C	intron_variant	PNP	1	1	GTEx_v8	Artery_Tibial	GTEx_v8	0.58056	0.99972	0.5804
14:20938251:A:C	chrM_16182_A_C	intron_variant	PNP	1	1	GTEx_v8	Brain_Nucleus_accumbens_basal_ganglia	GTEx_v8	0.58056	0.27595	0.1602
14:20938251:A:C	chrM_16182_A_C	intron_variant	PNP	1	1	GTEx_v8	Brain_Putamen_basal_ganglia	GTEx_v8	0.58056	0.74779	0.43414
14:20938251:A:C	chrM_16182_A_C	intron_variant	PNP	1	1	GTEx_v8	Breast_Mammary_Tissue	GTEx_v8	0.58056	0.99994	0.58053
14:20938251:A:C	chrM_16182_A_C	intron_variant	PNP	1	1	GTEx_v8	Cells_Cultured_fibroblasts	GTEx_v8	0.58056	1	0.58056
14:20938251:A:C	chrM_16182_A_C	intron_variant	PNP	1	1	GTEx_v8	Colon_Transverse	GTEx_v8	0.58056	0.78625	0.45646
14:20938251:A:C	chrM_16182_A_C	intron_variant	PNP	1	1	GTEx_v8	Esophagus_Gastroesophageal_Junction	GTEx_v8	0.58056	0.96404	0.55968
14:20938251:A:C	chrM_16182_A_C	intron_variant	PNP	1	2	GTEx_v8	Esophagus_Mucosa	GTEx_v8	0.58056	0.99635	0.57844
14:20938251:A:C	chrM_16182_A_C	intron_variant	PNP	1	1	GTEx_v8	Esophagus_Muscularis	GTEx_v8	0.58056	0.99951	0.58027
14:20938251:A:C	chrM_16182_A_C	intron_variant	PNP	1	1	GTEx_v8	Heart_Atrial_Appendage	GTEx_v8	0.58056	1	0.58056
14:20938251:A:C	chrM_16182_A_C	intron_variant	PNP	1	1	GTEx_v8	Heart_Left_Ventricle	GTEx_v8	0.58056	0.94914	0.55103
14:20938251:A:C	chrM_16182_A_C	intron_variant	PNP	1	1	GTEx_v8	Lung	GTEx_v8	0.58056	1	0.58056
14:20938251:A:C	chrM_16182_A_C	intron_variant	PNP	1	1	GTEx_v8	Minor_Salivary_Gland	GTEx_v8	0.58056	0.9963	0.57841
14:20938251:A:C	chrM_16182_A_C	intron_variant	PNP	1	1	GTEx_v8	Muscle_Skeletal	GTEx_v8	0.58056	0.98891	0.57412
14:20938251:A:C	chrM_16182_A_C	intron_variant	PNP	1	1	GTEx_v8	Nerve_Tibial	GTEx_v8	0.58056	1	0.58056
14:20938251:A:C	chrM_16182_A_C	intron_variant	PNP	1	1	GTEx_v8	Pancreas	GTEx_v8	0.58056	0.99986	0.58048
14:20938251:A:C	chrM_16182_A_C	intron_variant	PNP	1	2	GTEx_v8	Skin_Not_Sun_Exposed_Suprapubic	GTEx_v8	0.58056	0.99993	0.58052
14:20938251:A:C	chrM_16182_A_C	intron_variant	PNP	1	1	GTEx_v8	Skin_Sun_Exposed_Lower_leg	GTEx_v8	0.58056	1	0.58056
14:20938251:A:C	chrM_16182_A_C	intron_variant	PNP	1	1	GTEx_v8	Small_Intestine_Terminal_Ileum	GTEx_v8	0.58056	0.62027	0.3601
14:20938251:A:C	chrM_16182_A_C	intron_variant	PNP	1	1	GTEx_v8	Spleen	GTEx_v8	0.58056	1	0.58056
14:20938251:A:C	chrM_16182_A_C	intron_variant	PNP	1	1	GTEx_v8	Stomach	GTEx_v8	0.58056	0.7794	0.45249
14:20938251:A:C	chrM_16182_A_C	intron_variant	PNP	1	1	GTEx_v8	Thyroid	GTEx_v8	0.58056	1	0.58056
14:20938251:A:C	chrM_16182_A_C	intron_variant	PNP	1	1	GTEx_v8	Uterus	GTEx_v8	0.58056	0.67658	0.3928
14:20938251:A:C	chrM_16182_A_C	intron_variant	PNP	1	1	GTEx_v8	Whole_Blood	GTEx_v8	0.58056	0.99999	0.58055
14:20938251:A:C	chrM_16182_A_C	intron_variant	AL355075.3	1	1	GTEx_v8	Adipose_Subcutaneous	GTEx_v8	0.58056	0.8533	0.49539
14:20938251:A:C	chrM_16182_A_C	intron_variant	AL355075.3	1	1	GTEx_v8	Adipose_Visceral_Omentum	GTEx_v8	0.58056	0.9697	0.56297
14:20938251:A:C	chrM_16182_A_C	intron_variant	AL355075.3	1	1	GTEx_v8	Colon_Transverse	GTEx_v8	0.58056	0.25042	0.14538
14:20938251:A:C	chrM_16182_A_C	intron_variant	AL355075.3	1	1	GTEx_v8	Thyroid	GTEx_v8	0.58056	0.58205	0.33792
14:20938251:A:C	chrM_16182_A_C	intron_variant	PNP	1	1	eQTL_catalogue_r4	monocyte	BLUEPRINT_SE	0.58056	0.97673	0.56705
14:20938251:A:C	chrM_16182_A_C	intron_variant	PNP	1	1	eQTL_catalogue_r4	monocyte_CD14	CEDAR	0.58056	0.42602	0.24733
14:20938251:A:C	chrM_16182_A_C	intron_variant	PNP	1	1	eQTL_catalogue_r4	muscle_naive	FUSION	0.58056	0.43959	0.25521
14:20938251:A:C	chrM_16182_A_C	intron_variant	PNP	1	1	eQTL_catalogue_r4	monocyte_LPS2	Fairfax_2014	0.58056	0.21126	0.12265
14:20938251:A:C	chrM_16182_A_C	intron_variant	PNP	1	1	eQTL_catalogue_r4	monocyte_naive	Fairfax_2014	0.58056	0.55489	0.32215
14:20938251:A:C	chrM_16182_A_C	intron_variant	PNP	1	2	eQTL_catalogue_r4	LCL	GEUVADIS	0.58056	0.8567	0.49736
14:20938251:A:C	chrM_16182_A_C	intron_variant	PNP	1	2	eQTL_catalogue_r4	blood	Lepik_2017	0.58056	0.3713	0.21556
14:20938251:A:C	chrM_16182_A_C	intron_variant	PNP	1	1	eQTL_catalogue_r4	monocyte_IAV	Quach_2016	0.58056	0.95204	0.55271
14:20938251:A:C	chrM_16182_A_C	intron_variant	PNP	1	1	eQTL_catalogue_r4	monocyte_LPS	Quach_2016	0.58056	0.99961	0.58033
14:20938251:A:C	chrM_16182_A_C	intron_variant	PNP	1	1	eQTL_catalogue_r4	monocyte_Pam3CSK4	Quach_2016	0.58056	1	0.58056
14:20938251:A:C	chrM_16182_A_C	intron_variant	PNP	1	1	eQTL_catalogue_r4	monocyte_R848	Quach_2016	0.58056	1	0.58056
14:20938251:A:C	chrM_16182_A_C	intron_variant	PNP	1	1	eQTL_catalogue_r4	monocyte_naive	Quach_2016	0.58056	0.99992	0.58051
14:20938251:A:C	chrM_16182_A_C	intron_variant	PNP	1	1	eQTL_catalogue_r4	CD4_T-cell_anti-CD3-CD28	Schmiedel_2018	0.58056	0.96681	0.56129
14:20938251:A:C	chrM_16182_A_C	intron_variant	PNP	1	1	eQTL_catalogue_r4	CD8_T-cell_anti-CD3-CD28	Schmiedel_2018	0.58056	0.27989	0.16249
14:20938251:A:C	chrM_16182_A_C	intron_variant	PNP	1	1	eQTL_catalogue_r4	monocyte_naive	Schmiedel_2018	0.58056	0.25354	0.14719
14:20938251:A:C	chrM_16182_A_C	intron_variant	PNP	1	2	eQTL_catalogue_r4	LCL	TwinsUK	0.58056	0.76468	0.44394
14:20938251:A:C	chrM_16182_A_C	intron_variant	PNP	1	1	eQTL_catalogue_r4	fat	TwinsUK	0.58056	0.33822	0.19636
14:20938251:A:C	chrM_16182_A_C	intron_variant	PNP	1	2	eQTL_catalogue_r4	skin	TwinsUK	0.58056	0.74106	0.43023
14:20938251:A:C	chrM_16183_AC_A	intron_variant	PNP	1	1	GTEx_v8	Adipose_Subcutaneous	GTEx_v8	0.99976	1	0.99976
14:20938251:A:C	chrM_16183_AC_A	intron_variant	PNP	1	1	GTEx_v8	Adipose_Visceral_Omentum	GTEx_v8	0.99976	1	0.99976
14:20938251:A:C	chrM_16183_AC_A	intron_variant	PNP	1	1	GTEx_v8	Adrenal_Gland	GTEx_v8	0.99976	0.82715	0.82695
14:20938251:A:C	chrM_16183_AC_A	intron_variant	PNP	1	1	GTEx_v8	Artery_Aorta	GTEx_v8	0.99976	1	0.99976
14:20938251:A:C	chrM_16183_AC_A	intron_variant	PNP	1	1	GTEx_v8	Artery_Coronary	GTEx_v8	0.99976	0.74149	0.74131
14:20938251:A:C	chrM_16183_AC_A	intron_variant	PNP	1	1	GTEx_v8	Artery_Tibial	GTEx_v8	0.99976	0.99972	0.99948
14:20938251:A:C	chrM_16183_AC_A	intron_variant	PNP	1	1	GTEx_v8	Brain_Nucleus_accumbens_basal_ganglia	GTEx_v8	0.99976	0.27595	0.27588
14:20938251:A:C	chrM_16183_AC_A	intron_variant	PNP	1	1	GTEx_v8	Brain_Putamen_basal_ganglia	GTEx_v8	0.99976	0.74779	0.74761
14:20938251:A:C	chrM_16183_AC_A	intron_variant	PNP	1	1	GTEx_v8	Breast_Mammary_Tissue	GTEx_v8	0.99976	0.99994	0.9997
14:20938251:A:C	chrM_16183_AC_A	intron_variant	PNP	1	1	GTEx_v8	Cells_Cultured_fibroblasts	GTEx_v8	0.99976	1	0.99976
14:20938251:A:C	chrM_16183_AC_A	intron_variant	PNP	1	1	GTEx_v8	Colon_Transverse	GTEx_v8	0.99976	0.78625	0.78606
14:20938251:A:C	chrM_16183_AC_A	intron_variant	PNP	1	1	GTEx_v8	Esophagus_Gastroesophageal_Junction	GTEx_v8	0.99976	0.96404	0.96381
14:20938251:A:C	chrM_16183_AC_A	intron_variant	PNP	1	2	GTEx_v8	Esophagus_Mucosa	GTEx_v8	0.99976	0.99635	0.99611
14:20938251:A:C	chrM_16183_AC_A	intron_variant	PNP	1	1	GTEx_v8	Esophagus_Muscularis	GTEx_v8	0.99976	0.99951	0.99926
14:20938251:A:C	chrM_16183_AC_A	intron_variant	PNP	1	1	GTEx_v8	Heart_Atrial_Appendage	GTEx_v8	0.99976	1	0.99976
14:20938251:A:C	chrM_16183_AC_A	intron_variant	PNP	1	1	GTEx_v8	Heart_Left_Ventricle	GTEx_v8	0.99976	0.94914	0.94891
14:20938251:A:C	chrM_16183_AC_A	intron_variant	PNP	1	1	GTEx_v8	Lung	GTEx_v8	0.99976	1	0.99975
14:20938251:A:C	chrM_16183_AC_A	intron_variant	PNP	1	1	GTEx_v8	Minor_Salivary_Gland	GTEx_v8	0.99976	0.9963	0.99606
14:20938251:A:C	chrM_16183_AC_A	intron_variant	PNP	1	1	GTEx_v8	Muscle_Skeletal	GTEx_v8	0.99976	0.98891	0.98867
14:20938251:A:C	chrM_16183_AC_A	intron_variant	PNP	1	1	GTEx_v8	Nerve_Tibial	GTEx_v8	0.99976	1	0.99976
14:20938251:A:C	chrM_16183_AC_A	intron_variant	PNP	1	1	GTEx_v8	Pancreas	GTEx_v8	0.99976	0.99986	0.99961
14:20938251:A:C	chrM_16183_AC_A	intron_variant	PNP	1	2	GTEx_v8	Skin_Not_Sun_Exposed_Suprapubic	GTEx_v8	0.99976	0.99993	0.99969
14:20938251:A:C	chrM_16183_AC_A	intron_variant	PNP	1	1	GTEx_v8	Skin_Sun_Exposed_Lower_leg	GTEx_v8	0.99976	1	0.99976
14:20938251:A:C	chrM_16183_AC_A	intron_variant	PNP	1	1	GTEx_v8	Small_Intestine_Terminal_Ileum	GTEx_v8	0.99976	0.62027	0.62012
14:20938251:A:C	chrM_16183_AC_A	intron_variant	PNP	1	1	GTEx_v8	Spleen	GTEx_v8	0.99976	1	0.99976
14:20938251:A:C	chrM_16183_AC_A	intron_variant	PNP	1	1	GTEx_v8	Stomach	GTEx_v8	0.99976	0.7794	0.77921
14:20938251:A:C	chrM_16183_AC_A	intron_variant	PNP	1	1	GTEx_v8	Thyroid	GTEx_v8	0.99976	1	0.99976
14:20938251:A:C	chrM_16183_AC_A	intron_variant	PNP	1	1	GTEx_v8	Uterus	GTEx_v8	0.99976	0.67658	0.67642
14:20938251:A:C	chrM_16183_AC_A	intron_variant	PNP	1	1	GTEx_v8	Whole_Blood	GTEx_v8	0.99976	0.99999	0.99974
14:20938251:A:C	chrM_16183_AC_A	intron_variant	AL355075.3	1	1	GTEx_v8	Adipose_Subcutaneous	GTEx_v8	0.99976	0.8533	0.85309
14:20938251:A:C	chrM_16183_AC_A	intron_variant	AL355075.3	1	1	GTEx_v8	Adipose_Visceral_Omentum	GTEx_v8	0.99976	0.9697	0.96946
14:20938251:A:C	chrM_16183_AC_A	intron_variant	AL355075.3	1	1	GTEx_v8	Colon_Transverse	GTEx_v8	0.99976	0.25042	0.25036
14:20938251:A:C	chrM_16183_AC_A	intron_variant	AL355075.3	1	1	GTEx_v8	Spleen	GTEx_v8	0.99976	0.14146	0.14143
14:20938251:A:C	chrM_16183_AC_A	intron_variant	AL355075.3	1	1	GTEx_v8	Thyroid	GTEx_v8	0.99976	0.58205	0.58191
14:20938251:A:C	chrM_16183_AC_A	intron_variant	PNP	1	1	eQTL_catalogue_r4	macrophage_IFNg	Alasoo_2018	0.99976	0.1036	0.10357
14:20938251:A:C	chrM_16183_AC_A	intron_variant	PNP	1	2	eQTL_catalogue_r4	T-cell	BLUEPRINT_PE	0.99976	0.1496	0.14956
14:20938251:A:C	chrM_16183_AC_A	intron_variant	PNP	1	1	eQTL_catalogue_r4	monocyte	BLUEPRINT_SE	0.99976	0.97673	0.97649
14:20938251:A:C	chrM_16183_AC_A	intron_variant	PNP	1	1	eQTL_catalogue_r4	monocyte_CD14	CEDAR	0.99976	0.42602	0.42592
14:20938251:A:C	chrM_16183_AC_A	intron_variant	PNP	1	1	eQTL_catalogue_r4	muscle_naive	FUSION	0.99976	0.43959	0.43948
14:20938251:A:C	chrM_16183_AC_A	intron_variant	PNP	1	1	eQTL_catalogue_r4	monocyte_LPS2	Fairfax_2014	0.99976	0.21126	0.21121
14:20938251:A:C	chrM_16183_AC_A	intron_variant	PNP	1	1	eQTL_catalogue_r4	monocyte_naive	Fairfax_2014	0.99976	0.55489	0.55475
14:20938251:A:C	chrM_16183_AC_A	intron_variant	PNP	1	2	eQTL_catalogue_r4	LCL	GEUVADIS	0.99976	0.8567	0.85649
14:20938251:A:C	chrM_16183_AC_A	intron_variant	PNP	1	2	eQTL_catalogue_r4	blood	Lepik_2017	0.99976	0.3713	0.37121
14:20938251:A:C	chrM_16183_AC_A	intron_variant	PNP	1	1	eQTL_catalogue_r4	monocyte_IAV	Quach_2016	0.99976	0.95204	0.95181
14:20938251:A:C	chrM_16183_AC_A	intron_variant	PNP	1	1	eQTL_catalogue_r4	monocyte_LPS	Quach_2016	0.99976	0.99961	0.99936
14:20938251:A:C	chrM_16183_AC_A	intron_variant	PNP	1	1	eQTL_catalogue_r4	monocyte_Pam3CSK4	Quach_2016	0.99976	1	0.99976
14:20938251:A:C	chrM_16183_AC_A	intron_variant	PNP	1	1	eQTL_catalogue_r4	monocyte_R848	Quach_2016	0.99976	1	0.99976
14:20938251:A:C	chrM_16183_AC_A	intron_variant	PNP	1	1	eQTL_catalogue_r4	monocyte_naive	Quach_2016	0.99976	0.99992	0.99968
14:20938251:A:C	chrM_16183_AC_A	intron_variant	PNP	1	1	eQTL_catalogue_r4	CD4_T-cell_anti-CD3-CD28	Schmiedel_2018	0.99976	0.96681	0.96658
14:20938251:A:C	chrM_16183_AC_A	intron_variant	PNP	1	1	eQTL_catalogue_r4	CD8_T-cell_anti-CD3-CD28	Schmiedel_2018	0.99976	0.27989	0.27982
14:20938251:A:C	chrM_16183_AC_A	intron_variant	PNP	1	1	eQTL_catalogue_r4	monocyte_naive	Schmiedel_2018	0.99976	0.25354	0.25347
14:20938251:A:C	chrM_16183_AC_A	intron_variant	PNP	1	2	eQTL_catalogue_r4	LCL	TwinsUK	0.99976	0.76468	0.76449
14:20938251:A:C	chrM_16183_AC_A	intron_variant	PNP	1	1	eQTL_catalogue_r4	fat	TwinsUK	0.99976	0.33822	0.33814
14:20938251:A:C	chrM_16183_AC_A	intron_variant	PNP	1	2	eQTL_catalogue_r4	skin	TwinsUK	0.99976	0.74106	0.74088
14:20938251:A:C	chrM_16183_A_ACCCC	intron_variant	PNP	1	1	GTEx_v8	Adipose_Subcutaneous	GTEx_v8	0.59748	1	0.59748
14:20938251:A:C	chrM_16183_A_ACCCC	intron_variant	PNP	1	1	GTEx_v8	Adipose_Visceral_Omentum	GTEx_v8	0.59748	1	0.59748
14:20938251:A:C	chrM_16183_A_ACCCC	intron_variant	PNP	1	1	GTEx_v8	Adrenal_Gland	GTEx_v8	0.59748	0.82715	0.49421
14:20938251:A:C	chrM_16183_A_ACCCC	intron_variant	PNP	1	1	GTEx_v8	Artery_Aorta	GTEx_v8	0.59748	1	0.59748
14:20938251:A:C	chrM_16183_A_ACCCC	intron_variant	PNP	1	1	GTEx_v8	Artery_Coronary	GTEx_v8	0.59748	0.74149	0.44303
14:20938251:A:C	chrM_16183_A_ACCCC	intron_variant	PNP	1	1	GTEx_v8	Artery_Tibial	GTEx_v8	0.59748	0.99972	0.59731
14:20938251:A:C	chrM_16183_A_ACCCC	intron_variant	PNP	1	1	GTEx_v8	Brain_Nucleus_accumbens_basal_ganglia	GTEx_v8	0.59748	0.27595	0.16487
14:20938251:A:C	chrM_16183_A_ACCCC	intron_variant	PNP	1	1	GTEx_v8	Brain_Putamen_basal_ganglia	GTEx_v8	0.59748	0.74779	0.44679
14:20938251:A:C	chrM_16183_A_ACCCC	intron_variant	PNP	1	1	GTEx_v8	Breast_Mammary_Tissue	GTEx_v8	0.59748	0.99994	0.59745
14:20938251:A:C	chrM_16183_A_ACCCC	intron_variant	PNP	1	1	GTEx_v8	Cells_Cultured_fibroblasts	GTEx_v8	0.59748	1	0.59748
14:20938251:A:C	chrM_16183_A_ACCCC	intron_variant	PNP	1	1	GTEx_v8	Colon_Transverse	GTEx_v8	0.59748	0.78625	0.46977
14:20938251:A:C	chrM_16183_A_ACCCC	intron_variant	PNP	1	1	GTEx_v8	Esophagus_Gastroesophageal_Junction	GTEx_v8	0.59748	0.96404	0.576
14:20938251:A:C	chrM_16183_A_ACCCC	intron_variant	PNP	1	2	GTEx_v8	Esophagus_Mucosa	GTEx_v8	0.59748	0.99635	0.5953
14:20938251:A:C	chrM_16183_A_ACCCC	intron_variant	PNP	1	1	GTEx_v8	Esophagus_Muscularis	GTEx_v8	0.59748	0.99951	0.59719
14:20938251:A:C	chrM_16183_A_ACCCC	intron_variant	PNP	1	1	GTEx_v8	Heart_Atrial_Appendage	GTEx_v8	0.59748	1	0.59748
14:20938251:A:C	chrM_16183_A_ACCCC	intron_variant	PNP	1	1	GTEx_v8	Heart_Left_Ventricle	GTEx_v8	0.59748	0.94914	0.5671
14:20938251:A:C	chrM_16183_A_ACCCC	intron_variant	PNP	1	1	GTEx_v8	Lung	GTEx_v8	0.59748	1	0.59748
14:20938251:A:C	chrM_16183_A_ACCCC	intron_variant	PNP	1	1	GTEx_v8	Minor_Salivary_Gland	GTEx_v8	0.59748	0.9963	0.59527
14:20938251:A:C	chrM_16183_A_ACCCC	intron_variant	PNP	1	1	GTEx_v8	Muscle_Skeletal	GTEx_v8	0.59748	0.98891	0.59085
14:20938251:A:C	chrM_16183_A_ACCCC	intron_variant	PNP	1	1	GTEx_v8	Nerve_Tibial	GTEx_v8	0.59748	1	0.59748
14:20938251:A:C	chrM_16183_A_ACCCC	intron_variant	PNP	1	1	GTEx_v8	Pancreas	GTEx_v8	0.59748	0.99986	0.5974
14:20938251:A:C	chrM_16183_A_ACCCC	intron_variant	PNP	1	2	GTEx_v8	Skin_Not_Sun_Exposed_Suprapubic	GTEx_v8	0.59748	0.99993	0.59744
14:20938251:A:C	chrM_16183_A_ACCCC	intron_variant	PNP	1	1	GTEx_v8	Skin_Sun_Exposed_Lower_leg	GTEx_v8	0.59748	1	0.59748
14:20938251:A:C	chrM_16183_A_ACCCC	intron_variant	PNP	1	1	GTEx_v8	Small_Intestine_Terminal_Ileum	GTEx_v8	0.59748	0.62027	0.3706
14:20938251:A:C	chrM_16183_A_ACCCC	intron_variant	PNP	1	1	GTEx_v8	Spleen	GTEx_v8	0.59748	1	0.59748
14:20938251:A:C	chrM_16183_A_ACCCC	intron_variant	PNP	1	1	GTEx_v8	Stomach	GTEx_v8	0.59748	0.7794	0.46568
14:20938251:A:C	chrM_16183_A_ACCCC	intron_variant	PNP	1	1	GTEx_v8	Thyroid	GTEx_v8	0.59748	1	0.59748
14:20938251:A:C	chrM_16183_A_ACCCC	intron_variant	PNP	1	1	GTEx_v8	Uterus	GTEx_v8	0.59748	0.67658	0.40425
14:20938251:A:C	chrM_16183_A_ACCCC	intron_variant	PNP	1	1	GTEx_v8	Whole_Blood	GTEx_v8	0.59748	0.99999	0.59747
14:20938251:A:C	chrM_16183_A_ACCCC	intron_variant	AL355075.3	1	1	GTEx_v8	Adipose_Subcutaneous	GTEx_v8	0.59748	0.8533	0.50983
14:20938251:A:C	chrM_16183_A_ACCCC	intron_variant	AL355075.3	1	1	GTEx_v8	Adipose_Visceral_Omentum	GTEx_v8	0.59748	0.9697	0.57938
14:20938251:A:C	chrM_16183_A_ACCCC	intron_variant	AL355075.3	1	1	GTEx_v8	Colon_Transverse	GTEx_v8	0.59748	0.25042	0.14962
14:20938251:A:C	chrM_16183_A_ACCCC	intron_variant	AL355075.3	1	1	GTEx_v8	Thyroid	GTEx_v8	0.59748	0.58205	0.34777
14:20938251:A:C	chrM_16183_A_ACCCC	intron_variant	PNP	1	1	eQTL_catalogue_r4	monocyte	BLUEPRINT_SE	0.59748	0.97673	0.58358
14:20938251:A:C	chrM_16183_A_ACCCC	intron_variant	PNP	1	1	eQTL_catalogue_r4	monocyte_CD14	CEDAR	0.59748	0.42602	0.25454
14:20938251:A:C	chrM_16183_A_ACCCC	intron_variant	PNP	1	1	eQTL_catalogue_r4	muscle_naive	FUSION	0.59748	0.43959	0.26265
14:20938251:A:C	chrM_16183_A_ACCCC	intron_variant	PNP	1	1	eQTL_catalogue_r4	monocyte_LPS2	Fairfax_2014	0.59748	0.21126	0.12622
14:20938251:A:C	chrM_16183_A_ACCCC	intron_variant	PNP	1	1	eQTL_catalogue_r4	monocyte_naive	Fairfax_2014	0.59748	0.55489	0.33154
14:20938251:A:C	chrM_16183_A_ACCCC	intron_variant	PNP	1	2	eQTL_catalogue_r4	LCL	GEUVADIS	0.59748	0.8567	0.51186
14:20938251:A:C	chrM_16183_A_ACCCC	intron_variant	PNP	1	2	eQTL_catalogue_r4	blood	Lepik_2017	0.59748	0.3713	0.22185
14:20938251:A:C	chrM_16183_A_ACCCC	intron_variant	PNP	1	1	eQTL_catalogue_r4	monocyte_IAV	Quach_2016	0.59748	0.95204	0.56882
14:20938251:A:C	chrM_16183_A_ACCCC	intron_variant	PNP	1	1	eQTL_catalogue_r4	monocyte_LPS	Quach_2016	0.59748	0.99961	0.59725
14:20938251:A:C	chrM_16183_A_ACCCC	intron_variant	PNP	1	1	eQTL_catalogue_r4	monocyte_Pam3CSK4	Quach_2016	0.59748	1	0.59748
14:20938251:A:C	chrM_16183_A_ACCCC	intron_variant	PNP	1	1	eQTL_catalogue_r4	monocyte_R848	Quach_2016	0.59748	1	0.59748
14:20938251:A:C	chrM_16183_A_ACCCC	intron_variant	PNP	1	1	eQTL_catalogue_r4	monocyte_naive	Quach_2016	0.59748	0.99992	0.59743
14:20938251:A:C	chrM_16183_A_ACCCC	intron_variant	PNP	1	1	eQTL_catalogue_r4	CD4_T-cell_anti-CD3-CD28	Schmiedel_2018	0.59748	0.96681	0.57765
14:20938251:A:C	chrM_16183_A_ACCCC	intron_variant	PNP	1	1	eQTL_catalogue_r4	CD8_T-cell_anti-CD3-CD28	Schmiedel_2018	0.59748	0.27989	0.16723
14:20938251:A:C	chrM_16183_A_ACCCC	intron_variant	PNP	1	1	eQTL_catalogue_r4	monocyte_naive	Schmiedel_2018	0.59748	0.25354	0.15148
14:20938251:A:C	chrM_16183_A_ACCCC	intron_variant	PNP	1	2	eQTL_catalogue_r4	LCL	TwinsUK	0.59748	0.76468	0.45688
14:20938251:A:C	chrM_16183_A_ACCCC	intron_variant	PNP	1	1	eQTL_catalogue_r4	fat	TwinsUK	0.59748	0.33822	0.20208
14:20938251:A:C	chrM_16183_A_ACCCC	intron_variant	PNP	1	2	eQTL_catalogue_r4	skin	TwinsUK	0.59748	0.74106	0.44277
14:20938251:A:C	chrM_16183_A_ACC	intron_variant	PNP	1	1	GTEx_v8	Adipose_Subcutaneous	GTEx_v8	0.9457	1	0.9457
14:20938251:A:C	chrM_16183_A_ACC	intron_variant	PNP	1	1	GTEx_v8	Adipose_Visceral_Omentum	GTEx_v8	0.9457	1	0.9457
14:20938251:A:C	chrM_16183_A_ACC	intron_variant	PNP	1	1	GTEx_v8	Adrenal_Gland	GTEx_v8	0.9457	0.82715	0.78224
14:20938251:A:C	chrM_16183_A_ACC	intron_variant	PNP	1	1	GTEx_v8	Artery_Aorta	GTEx_v8	0.9457	1	0.9457
14:20938251:A:C	chrM_16183_A_ACC	intron_variant	PNP	1	1	GTEx_v8	Artery_Coronary	GTEx_v8	0.9457	0.74149	0.70123
14:20938251:A:C	chrM_16183_A_ACC	intron_variant	PNP	1	1	GTEx_v8	Artery_Tibial	GTEx_v8	0.9457	0.99972	0.94544
14:20938251:A:C	chrM_16183_A_ACC	intron_variant	PNP	1	1	GTEx_v8	Brain_Nucleus_accumbens_basal_ganglia	GTEx_v8	0.9457	0.27595	0.26096
14:20938251:A:C	chrM_16183_A_ACC	intron_variant	PNP	1	1	GTEx_v8	Brain_Putamen_basal_ganglia	GTEx_v8	0.9457	0.74779	0.70719
14:20938251:A:C	chrM_16183_A_ACC	intron_variant	PNP	1	1	GTEx_v8	Breast_Mammary_Tissue	GTEx_v8	0.9457	0.99994	0.94565
14:20938251:A:C	chrM_16183_A_ACC	intron_variant	PNP	1	1	GTEx_v8	Cells_Cultured_fibroblasts	GTEx_v8	0.9457	1	0.9457
14:20938251:A:C	chrM_16183_A_ACC	intron_variant	PNP	1	1	GTEx_v8	Colon_Transverse	GTEx_v8	0.9457	0.78625	0.74356
14:20938251:A:C	chrM_16183_A_ACC	intron_variant	PNP	1	1	GTEx_v8	Esophagus_Gastroesophageal_Junction	GTEx_v8	0.9457	0.96404	0.9117
14:20938251:A:C	chrM_16183_A_ACC	intron_variant	PNP	1	2	GTEx_v8	Esophagus_Mucosa	GTEx_v8	0.9457	0.99635	0.94225
14:20938251:A:C	chrM_16183_A_ACC	intron_variant	PNP	1	1	GTEx_v8	Esophagus_Muscularis	GTEx_v8	0.9457	0.99951	0.94523
14:20938251:A:C	chrM_16183_A_ACC	intron_variant	PNP	1	1	GTEx_v8	Heart_Atrial_Appendage	GTEx_v8	0.9457	1	0.9457
14:20938251:A:C	chrM_16183_A_ACC	intron_variant	PNP	1	1	GTEx_v8	Heart_Left_Ventricle	GTEx_v8	0.9457	0.94914	0.89761
14:20938251:A:C	chrM_16183_A_ACC	intron_variant	PNP	1	1	GTEx_v8	Lung	GTEx_v8	0.9457	1	0.9457
14:20938251:A:C	chrM_16183_A_ACC	intron_variant	PNP	1	1	GTEx_v8	Minor_Salivary_Gland	GTEx_v8	0.9457	0.9963	0.9422
14:20938251:A:C	chrM_16183_A_ACC	intron_variant	PNP	1	1	GTEx_v8	Muscle_Skeletal	GTEx_v8	0.9457	0.98891	0.93521
14:20938251:A:C	chrM_16183_A_ACC	intron_variant	PNP	1	1	GTEx_v8	Nerve_Tibial	GTEx_v8	0.9457	1	0.9457
14:20938251:A:C	chrM_16183_A_ACC	intron_variant	PNP	1	1	GTEx_v8	Pancreas	GTEx_v8	0.9457	0.99986	0.94557
14:20938251:A:C	chrM_16183_A_ACC	intron_variant	PNP	1	2	GTEx_v8	Skin_Not_Sun_Exposed_Suprapubic	GTEx_v8	0.9457	0.99993	0.94564
14:20938251:A:C	chrM_16183_A_ACC	intron_variant	PNP	1	1	GTEx_v8	Skin_Sun_Exposed_Lower_leg	GTEx_v8	0.9457	1	0.9457
14:20938251:A:C	chrM_16183_A_ACC	intron_variant	PNP	1	1	GTEx_v8	Small_Intestine_Terminal_Ileum	GTEx_v8	0.9457	0.62027	0.58659
14:20938251:A:C	chrM_16183_A_ACC	intron_variant	PNP	1	1	GTEx_v8	Spleen	GTEx_v8	0.9457	1	0.9457
14:20938251:A:C	chrM_16183_A_ACC	intron_variant	PNP	1	1	GTEx_v8	Stomach	GTEx_v8	0.9457	0.7794	0.73708
14:20938251:A:C	chrM_16183_A_ACC	intron_variant	PNP	1	1	GTEx_v8	Thyroid	GTEx_v8	0.9457	1	0.9457
14:20938251:A:C	chrM_16183_A_ACC	intron_variant	PNP	1	1	GTEx_v8	Uterus	GTEx_v8	0.9457	0.67658	0.63984
14:20938251:A:C	chrM_16183_A_ACC	intron_variant	PNP	1	1	GTEx_v8	Whole_Blood	GTEx_v8	0.9457	0.99999	0.94569
14:20938251:A:C	chrM_16183_A_ACC	intron_variant	AL355075.3	1	1	GTEx_v8	Adipose_Subcutaneous	GTEx_v8	0.9457	0.8533	0.80697
14:20938251:A:C	chrM_16183_A_ACC	intron_variant	AL355075.3	1	1	GTEx_v8	Adipose_Visceral_Omentum	GTEx_v8	0.9457	0.9697	0.91705
14:20938251:A:C	chrM_16183_A_ACC	intron_variant	AL355075.3	1	1	GTEx_v8	Colon_Transverse	GTEx_v8	0.9457	0.25042	0.23682
14:20938251:A:C	chrM_16183_A_ACC	intron_variant	AL355075.3	1	1	GTEx_v8	Spleen	GTEx_v8	0.9457	0.14146	0.13378
14:20938251:A:C	chrM_16183_A_ACC	intron_variant	AL355075.3	1	1	GTEx_v8	Thyroid	GTEx_v8	0.9457	0.58205	0.55045
14:20938251:A:C	chrM_16183_A_ACC	intron_variant	PNP	1	2	eQTL_catalogue_r4	T-cell	BLUEPRINT_PE	0.9457	0.1496	0.14148
14:20938251:A:C	chrM_16183_A_ACC	intron_variant	PNP	1	1	eQTL_catalogue_r4	monocyte	BLUEPRINT_SE	0.9457	0.97673	0.9237
14:20938251:A:C	chrM_16183_A_ACC	intron_variant	PNP	1	1	eQTL_catalogue_r4	monocyte_CD14	CEDAR	0.9457	0.42602	0.40289
14:20938251:A:C	chrM_16183_A_ACC	intron_variant	PNP	1	1	eQTL_catalogue_r4	muscle_naive	FUSION	0.9457	0.43959	0.41572
14:20938251:A:C	chrM_16183_A_ACC	intron_variant	PNP	1	1	eQTL_catalogue_r4	monocyte_LPS2	Fairfax_2014	0.9457	0.21126	0.19979
14:20938251:A:C	chrM_16183_A_ACC	intron_variant	PNP	1	1	eQTL_catalogue_r4	monocyte_naive	Fairfax_2014	0.9457	0.55489	0.52476
14:20938251:A:C	chrM_16183_A_ACC	intron_variant	PNP	1	2	eQTL_catalogue_r4	LCL	GEUVADIS	0.9457	0.8567	0.81018
14:20938251:A:C	chrM_16183_A_ACC	intron_variant	PNP	1	2	eQTL_catalogue_r4	blood	Lepik_2017	0.9457	0.3713	0.35114
14:20938251:A:C	chrM_16183_A_ACC	intron_variant	PNP	1	1	eQTL_catalogue_r4	monocyte_IAV	Quach_2016	0.9457	0.95204	0.90034
14:20938251:A:C	chrM_16183_A_ACC	intron_variant	PNP	1	1	eQTL_catalogue_r4	monocyte_LPS	Quach_2016	0.9457	0.99961	0.94533
14:20938251:A:C	chrM_16183_A_ACC	intron_variant	PNP	1	1	eQTL_catalogue_r4	monocyte_Pam3CSK4	Quach_2016	0.9457	1	0.9457
14:20938251:A:C	chrM_16183_A_ACC	intron_variant	PNP	1	1	eQTL_catalogue_r4	monocyte_R848	Quach_2016	0.9457	1	0.9457
14:20938251:A:C	chrM_16183_A_ACC	intron_variant	PNP	1	1	eQTL_catalogue_r4	monocyte_naive	Quach_2016	0.9457	0.99992	0.94563
14:20938251:A:C	chrM_16183_A_ACC	intron_variant	PNP	1	1	eQTL_catalogue_r4	CD4_T-cell_anti-CD3-CD28	Schmiedel_2018	0.9457	0.96681	0.91432
14:20938251:A:C	chrM_16183_A_ACC	intron_variant	PNP	1	1	eQTL_catalogue_r4	CD8_T-cell_anti-CD3-CD28	Schmiedel_2018	0.9457	0.27989	0.26469
14:20938251:A:C	chrM_16183_A_ACC	intron_variant	PNP	1	1	eQTL_catalogue_r4	monocyte_naive	Schmiedel_2018	0.9457	0.25354	0.23977
14:20938251:A:C	chrM_16183_A_ACC	intron_variant	PNP	1	2	eQTL_catalogue_r4	LCL	TwinsUK	0.9457	0.76468	0.72315
14:20938251:A:C	chrM_16183_A_ACC	intron_variant	PNP	1	1	eQTL_catalogue_r4	fat	TwinsUK	0.9457	0.33822	0.31986
14:20938251:A:C	chrM_16183_A_ACC	intron_variant	PNP	1	2	eQTL_catalogue_r4	skin	TwinsUK	0.9457	0.74106	0.70082
14:20938251:A:C	chrM_16183_A_AC	intron_variant	PNP	1	1	GTEx_v8	Adipose_Subcutaneous	GTEx_v8	0.57509	1	0.57509
14:20938251:A:C	chrM_16183_A_AC	intron_variant	PNP	1	1	GTEx_v8	Adipose_Visceral_Omentum	GTEx_v8	0.57509	1	0.57509
14:20938251:A:C	chrM_16183_A_AC	intron_variant	PNP	1	1	GTEx_v8	Adrenal_Gland	GTEx_v8	0.57509	0.82715	0.47569
14:20938251:A:C	chrM_16183_A_AC	intron_variant	PNP	1	1	GTEx_v8	Artery_Aorta	GTEx_v8	0.57509	1	0.57509
14:20938251:A:C	chrM_16183_A_AC	intron_variant	PNP	1	1	GTEx_v8	Artery_Coronary	GTEx_v8	0.57509	0.74149	0.42642
14:20938251:A:C	chrM_16183_A_AC	intron_variant	PNP	1	1	GTEx_v8	Artery_Tibial	GTEx_v8	0.57509	0.99972	0.57493
14:20938251:A:C	chrM_16183_A_AC	intron_variant	PNP	1	1	GTEx_v8	Brain_Nucleus_accumbens_basal_ganglia	GTEx_v8	0.57509	0.27595	0.1587
14:20938251:A:C	chrM_16183_A_AC	intron_variant	PNP	1	1	GTEx_v8	Brain_Putamen_basal_ganglia	GTEx_v8	0.57509	0.74779	0.43005
14:20938251:A:C	chrM_16183_A_AC	intron_variant	PNP	1	1	GTEx_v8	Breast_Mammary_Tissue	GTEx_v8	0.57509	0.99994	0.57506
14:20938251:A:C	chrM_16183_A_AC	intron_variant	PNP	1	1	GTEx_v8	Cells_Cultured_fibroblasts	GTEx_v8	0.57509	1	0.57509
14:20938251:A:C	chrM_16183_A_AC	intron_variant	PNP	1	1	GTEx_v8	Colon_Transverse	GTEx_v8	0.57509	0.78625	0.45217
14:20938251:A:C	chrM_16183_A_AC	intron_variant	PNP	1	1	GTEx_v8	Esophagus_Gastroesophageal_Junction	GTEx_v8	0.57509	0.96404	0.55441
14:20938251:A:C	chrM_16183_A_AC	intron_variant	PNP	1	2	GTEx_v8	Esophagus_Mucosa	GTEx_v8	0.57509	0.99635	0.57299
14:20938251:A:C	chrM_16183_A_AC	intron_variant	PNP	1	1	GTEx_v8	Esophagus_Muscularis	GTEx_v8	0.57509	0.99951	0.57481
14:20938251:A:C	chrM_16183_A_AC	intron_variant	PNP	1	1	GTEx_v8	Heart_Atrial_Appendage	GTEx_v8	0.57509	1	0.57509
14:20938251:A:C	chrM_16183_A_AC	intron_variant	PNP	1	1	GTEx_v8	Heart_Left_Ventricle	GTEx_v8	0.57509	0.94914	0.54584
14:20938251:A:C	chrM_16183_A_AC	intron_variant	PNP	1	1	GTEx_v8	Lung	GTEx_v8	0.57509	1	0.57509
14:20938251:A:C	chrM_16183_A_AC	intron_variant	PNP	1	1	GTEx_v8	Minor_Salivary_Gland	GTEx_v8	0.57509	0.9963	0.57297
14:20938251:A:C	chrM_16183_A_AC	intron_variant	PNP	1	1	GTEx_v8	Muscle_Skeletal	GTEx_v8	0.57509	0.98891	0.56871
14:20938251:A:C	chrM_16183_A_AC	intron_variant	PNP	1	1	GTEx_v8	Nerve_Tibial	GTEx_v8	0.57509	1	0.57509
14:20938251:A:C	chrM_16183_A_AC	intron_variant	PNP	1	1	GTEx_v8	Pancreas	GTEx_v8	0.57509	0.99986	0.57501
14:20938251:A:C	chrM_16183_A_AC	intron_variant	PNP	1	2	GTEx_v8	Skin_Not_Sun_Exposed_Suprapubic	GTEx_v8	0.57509	0.99993	0.57505
14:20938251:A:C	chrM_16183_A_AC	intron_variant	PNP	1	1	GTEx_v8	Skin_Sun_Exposed_Lower_leg	GTEx_v8	0.57509	1	0.57509
14:20938251:A:C	chrM_16183_A_AC	intron_variant	PNP	1	1	GTEx_v8	Small_Intestine_Terminal_Ileum	GTEx_v8	0.57509	0.62027	0.35671
14:20938251:A:C	chrM_16183_A_AC	intron_variant	PNP	1	1	GTEx_v8	Spleen	GTEx_v8	0.57509	1	0.57509
14:20938251:A:C	chrM_16183_A_AC	intron_variant	PNP	1	1	GTEx_v8	Stomach	GTEx_v8	0.57509	0.7794	0.44823
14:20938251:A:C	chrM_16183_A_AC	intron_variant	PNP	1	1	GTEx_v8	Thyroid	GTEx_v8	0.57509	1	0.57509
14:20938251:A:C	chrM_16183_A_AC	intron_variant	PNP	1	1	GTEx_v8	Uterus	GTEx_v8	0.57509	0.67658	0.3891
14:20938251:A:C	chrM_16183_A_AC	intron_variant	PNP	1	1	GTEx_v8	Whole_Blood	GTEx_v8	0.57509	0.99999	0.57508
14:20938251:A:C	chrM_16183_A_AC	intron_variant	AL355075.3	1	1	GTEx_v8	Adipose_Subcutaneous	GTEx_v8	0.57509	0.8533	0.49073
14:20938251:A:C	chrM_16183_A_AC	intron_variant	AL355075.3	1	1	GTEx_v8	Adipose_Visceral_Omentum	GTEx_v8	0.57509	0.9697	0.55767
14:20938251:A:C	chrM_16183_A_AC	intron_variant	AL355075.3	1	1	GTEx_v8	Colon_Transverse	GTEx_v8	0.57509	0.25042	0.14401
14:20938251:A:C	chrM_16183_A_AC	intron_variant	AL355075.3	1	1	GTEx_v8	Thyroid	GTEx_v8	0.57509	0.58205	0.33474
14:20938251:A:C	chrM_16183_A_AC	intron_variant	PNP	1	1	eQTL_catalogue_r4	monocyte	BLUEPRINT_SE	0.57509	0.97673	0.56171
14:20938251:A:C	chrM_16183_A_AC	intron_variant	PNP	1	1	eQTL_catalogue_r4	monocyte_CD14	CEDAR	0.57509	0.42602	0.245
14:20938251:A:C	chrM_16183_A_AC	intron_variant	PNP	1	1	eQTL_catalogue_r4	muscle_naive	FUSION	0.57509	0.43959	0.25281
14:20938251:A:C	chrM_16183_A_AC	intron_variant	PNP	1	1	eQTL_catalogue_r4	monocyte_LPS2	Fairfax_2014	0.57509	0.21126	0.12149
14:20938251:A:C	chrM_16183_A_AC	intron_variant	PNP	1	1	eQTL_catalogue_r4	monocyte_naive	Fairfax_2014	0.57509	0.55489	0.31911
14:20938251:A:C	chrM_16183_A_AC	intron_variant	PNP	1	2	eQTL_catalogue_r4	LCL	GEUVADIS	0.57509	0.8567	0.49268
14:20938251:A:C	chrM_16183_A_AC	intron_variant	PNP	1	2	eQTL_catalogue_r4	blood	Lepik_2017	0.57509	0.3713	0.21353
14:20938251:A:C	chrM_16183_A_AC	intron_variant	PNP	1	1	eQTL_catalogue_r4	monocyte_IAV	Quach_2016	0.57509	0.95204	0.54751
14:20938251:A:C	chrM_16183_A_AC	intron_variant	PNP	1	1	eQTL_catalogue_r4	monocyte_LPS	Quach_2016	0.57509	0.99961	0.57487
14:20938251:A:C	chrM_16183_A_AC	intron_variant	PNP	1	1	eQTL_catalogue_r4	monocyte_Pam3CSK4	Quach_2016	0.57509	1	0.57509
14:20938251:A:C	chrM_16183_A_AC	intron_variant	PNP	1	1	eQTL_catalogue_r4	monocyte_R848	Quach_2016	0.57509	1	0.57509
14:20938251:A:C	chrM_16183_A_AC	intron_variant	PNP	1	1	eQTL_catalogue_r4	monocyte_naive	Quach_2016	0.57509	0.99992	0.57505
14:20938251:A:C	chrM_16183_A_AC	intron_variant	PNP	1	1	eQTL_catalogue_r4	CD4_T-cell_anti-CD3-CD28	Schmiedel_2018	0.57509	0.96681	0.55601
14:20938251:A:C	chrM_16183_A_AC	intron_variant	PNP	1	1	eQTL_catalogue_r4	CD8_T-cell_anti-CD3-CD28	Schmiedel_2018	0.57509	0.27989	0.16096
14:20938251:A:C	chrM_16183_A_AC	intron_variant	PNP	1	1	eQTL_catalogue_r4	monocyte_naive	Schmiedel_2018	0.57509	0.25354	0.14581
14:20938251:A:C	chrM_16183_A_AC	intron_variant	PNP	1	2	eQTL_catalogue_r4	LCL	TwinsUK	0.57509	0.76468	0.43976
14:20938251:A:C	chrM_16183_A_AC	intron_variant	PNP	1	1	eQTL_catalogue_r4	fat	TwinsUK	0.57509	0.33822	0.19451
14:20938251:A:C	chrM_16183_A_AC	intron_variant	PNP	1	2	eQTL_catalogue_r4	skin	TwinsUK	0.57509	0.74106	0.42618
14:20938251:A:C	chrM_567_A_ACCCCCCC	intron_variant	PNP	1	1	GTEx_v8	Adipose_Subcutaneous	GTEx_v8	0.92726	1	0.92726
14:20938251:A:C	chrM_567_A_ACCCCCCC	intron_variant	PNP	1	1	GTEx_v8	Adipose_Visceral_Omentum	GTEx_v8	0.92726	1	0.92726
14:20938251:A:C	chrM_567_A_ACCCCCCC	intron_variant	PNP	1	1	GTEx_v8	Adrenal_Gland	GTEx_v8	0.92726	0.82715	0.76699
14:20938251:A:C	chrM_567_A_ACCCCCCC	intron_variant	PNP	1	1	GTEx_v8	Artery_Aorta	GTEx_v8	0.92726	1	0.92726
14:20938251:A:C	chrM_567_A_ACCCCCCC	intron_variant	PNP	1	1	GTEx_v8	Artery_Coronary	GTEx_v8	0.92726	0.74149	0.68756
14:20938251:A:C	chrM_567_A_ACCCCCCC	intron_variant	PNP	1	1	GTEx_v8	Artery_Tibial	GTEx_v8	0.92726	0.99972	0.92701
14:20938251:A:C	chrM_567_A_ACCCCCCC	intron_variant	PNP	1	1	GTEx_v8	Brain_Nucleus_accumbens_basal_ganglia	GTEx_v8	0.92726	0.27595	0.25588
14:20938251:A:C	chrM_567_A_ACCCCCCC	intron_variant	PNP	1	1	GTEx_v8	Brain_Putamen_basal_ganglia	GTEx_v8	0.92726	0.74779	0.6934
14:20938251:A:C	chrM_567_A_ACCCCCCC	intron_variant	PNP	1	1	GTEx_v8	Breast_Mammary_Tissue	GTEx_v8	0.92726	0.99994	0.92721
14:20938251:A:C	chrM_567_A_ACCCCCCC	intron_variant	PNP	1	1	GTEx_v8	Cells_Cultured_fibroblasts	GTEx_v8	0.92726	1	0.92726
14:20938251:A:C	chrM_567_A_ACCCCCCC	intron_variant	PNP	1	1	GTEx_v8	Colon_Transverse	GTEx_v8	0.92726	0.78625	0.72906
14:20938251:A:C	chrM_567_A_ACCCCCCC	intron_variant	PNP	1	1	GTEx_v8	Esophagus_Gastroesophageal_Junction	GTEx_v8	0.92726	0.96404	0.89392
14:20938251:A:C	chrM_567_A_ACCCCCCC	intron_variant	PNP	1	2	GTEx_v8	Esophagus_Mucosa	GTEx_v8	0.92726	0.99635	0.92388
14:20938251:A:C	chrM_567_A_ACCCCCCC	intron_variant	PNP	1	1	GTEx_v8	Esophagus_Muscularis	GTEx_v8	0.92726	0.99951	0.92681
14:20938251:A:C	chrM_567_A_ACCCCCCC	intron_variant	PNP	1	1	GTEx_v8	Heart_Atrial_Appendage	GTEx_v8	0.92726	1	0.92726
14:20938251:A:C	chrM_567_A_ACCCCCCC	intron_variant	PNP	1	1	GTEx_v8	Heart_Left_Ventricle	GTEx_v8	0.92726	0.94914	0.88011
14:20938251:A:C	chrM_567_A_ACCCCCCC	intron_variant	PNP	1	1	GTEx_v8	Lung	GTEx_v8	0.92726	1	0.92726
14:20938251:A:C	chrM_567_A_ACCCCCCC	intron_variant	PNP	1	1	GTEx_v8	Minor_Salivary_Gland	GTEx_v8	0.92726	0.9963	0.92383
14:20938251:A:C	chrM_567_A_ACCCCCCC	intron_variant	PNP	1	1	GTEx_v8	Muscle_Skeletal	GTEx_v8	0.92726	0.98891	0.91698
14:20938251:A:C	chrM_567_A_ACCCCCCC	intron_variant	PNP	1	1	GTEx_v8	Nerve_Tibial	GTEx_v8	0.92726	1	0.92726
14:20938251:A:C	chrM_567_A_ACCCCCCC	intron_variant	PNP	1	1	GTEx_v8	Pancreas	GTEx_v8	0.92726	0.99986	0.92713
14:20938251:A:C	chrM_567_A_ACCCCCCC	intron_variant	PNP	1	2	GTEx_v8	Skin_Not_Sun_Exposed_Suprapubic	GTEx_v8	0.92726	0.99993	0.9272
14:20938251:A:C	chrM_567_A_ACCCCCCC	intron_variant	PNP	1	1	GTEx_v8	Skin_Sun_Exposed_Lower_leg	GTEx_v8	0.92726	1	0.92726
14:20938251:A:C	chrM_567_A_ACCCCCCC	intron_variant	PNP	1	1	GTEx_v8	Small_Intestine_Terminal_Ileum	GTEx_v8	0.92726	0.62027	0.57515
14:20938251:A:C	chrM_567_A_ACCCCCCC	intron_variant	PNP	1	1	GTEx_v8	Spleen	GTEx_v8	0.92726	1	0.92726
14:20938251:A:C	chrM_567_A_ACCCCCCC	intron_variant	PNP	1	1	GTEx_v8	Stomach	GTEx_v8	0.92726	0.7794	0.72271
14:20938251:A:C	chrM_567_A_ACCCCCCC	intron_variant	PNP	1	1	GTEx_v8	Thyroid	GTEx_v8	0.92726	1	0.92726
14:20938251:A:C	chrM_567_A_ACCCCCCC	intron_variant	PNP	1	1	GTEx_v8	Uterus	GTEx_v8	0.92726	0.67658	0.62737
14:20938251:A:C	chrM_567_A_ACCCCCCC	intron_variant	PNP	1	1	GTEx_v8	Whole_Blood	GTEx_v8	0.92726	0.99999	0.92725
14:20938251:A:C	chrM_567_A_ACCCCCCC	intron_variant	AL355075.3	1	1	GTEx_v8	Adipose_Subcutaneous	GTEx_v8	0.92726	0.8533	0.79124
14:20938251:A:C	chrM_567_A_ACCCCCCC	intron_variant	AL355075.3	1	1	GTEx_v8	Adipose_Visceral_Omentum	GTEx_v8	0.92726	0.9697	0.89917
14:20938251:A:C	chrM_567_A_ACCCCCCC	intron_variant	AL355075.3	1	1	GTEx_v8	Colon_Transverse	GTEx_v8	0.92726	0.25042	0.2322
14:20938251:A:C	chrM_567_A_ACCCCCCC	intron_variant	AL355075.3	1	1	GTEx_v8	Spleen	GTEx_v8	0.92726	0.14146	0.13117
14:20938251:A:C	chrM_567_A_ACCCCCCC	intron_variant	AL355075.3	1	1	GTEx_v8	Thyroid	GTEx_v8	0.92726	0.58205	0.53972
14:20938251:A:C	chrM_567_A_ACCCCCCC	intron_variant	PNP	1	2	eQTL_catalogue_r4	T-cell	BLUEPRINT_PE	0.92726	0.1496	0.13872
14:20938251:A:C	chrM_567_A_ACCCCCCC	intron_variant	PNP	1	1	eQTL_catalogue_r4	monocyte	BLUEPRINT_SE	0.92726	0.97673	0.90569
14:20938251:A:C	chrM_567_A_ACCCCCCC	intron_variant	PNP	1	1	eQTL_catalogue_r4	monocyte_CD14	CEDAR	0.92726	0.42602	0.39504
14:20938251:A:C	chrM_567_A_ACCCCCCC	intron_variant	PNP	1	1	eQTL_catalogue_r4	muscle_naive	FUSION	0.92726	0.43959	0.40762
14:20938251:A:C	chrM_567_A_ACCCCCCC	intron_variant	PNP	1	1	eQTL_catalogue_r4	monocyte_LPS2	Fairfax_2014	0.92726	0.21126	0.19589
14:20938251:A:C	chrM_567_A_ACCCCCCC	intron_variant	PNP	1	1	eQTL_catalogue_r4	monocyte_naive	Fairfax_2014	0.92726	0.55489	0.51453
14:20938251:A:C	chrM_567_A_ACCCCCCC	intron_variant	PNP	1	2	eQTL_catalogue_r4	LCL	GEUVADIS	0.92726	0.8567	0.79438
14:20938251:A:C	chrM_567_A_ACCCCCCC	intron_variant	PNP	1	2	eQTL_catalogue_r4	blood	Lepik_2017	0.92726	0.3713	0.3443
14:20938251:A:C	chrM_567_A_ACCCCCCC	intron_variant	PNP	1	1	eQTL_catalogue_r4	monocyte_IAV	Quach_2016	0.92726	0.95204	0.88279
14:20938251:A:C	chrM_567_A_ACCCCCCC	intron_variant	PNP	1	1	eQTL_catalogue_r4	monocyte_LPS	Quach_2016	0.92726	0.99961	0.9269
14:20938251:A:C	chrM_567_A_ACCCCCCC	intron_variant	PNP	1	1	eQTL_catalogue_r4	monocyte_Pam3CSK4	Quach_2016	0.92726	1	0.92726
14:20938251:A:C	chrM_567_A_ACCCCCCC	intron_variant	PNP	1	1	eQTL_catalogue_r4	monocyte_R848	Quach_2016	0.92726	1	0.92726
14:20938251:A:C	chrM_567_A_ACCCCCCC	intron_variant	PNP	1	1	eQTL_catalogue_r4	monocyte_naive	Quach_2016	0.92726	0.99992	0.92719
14:20938251:A:C	chrM_567_A_ACCCCCCC	intron_variant	PNP	1	1	eQTL_catalogue_r4	CD4_T-cell_anti-CD3-CD28	Schmiedel_2018	0.92726	0.96681	0.89649
14:20938251:A:C	chrM_567_A_ACCCCCCC	intron_variant	PNP	1	1	eQTL_catalogue_r4	CD8_T-cell_anti-CD3-CD28	Schmiedel_2018	0.92726	0.27989	0.25953
14:20938251:A:C	chrM_567_A_ACCCCCCC	intron_variant	PNP	1	1	eQTL_catalogue_r4	monocyte_naive	Schmiedel_2018	0.92726	0.25354	0.23509
14:20938251:A:C	chrM_567_A_ACCCCCCC	intron_variant	PNP	1	2	eQTL_catalogue_r4	LCL	TwinsUK	0.92726	0.76468	0.70906
14:20938251:A:C	chrM_567_A_ACCCCCCC	intron_variant	PNP	1	1	eQTL_catalogue_r4	fat	TwinsUK	0.92726	0.33822	0.31362
14:20938251:A:C	chrM_567_A_ACCCCCCC	intron_variant	PNP	1	2	eQTL_catalogue_r4	skin	TwinsUK	0.92726	0.74106	0.68715
14:20938251:A:C	chrM_567_A_ACCCCCC	intron_variant	PNP	1	1	GTEx_v8	Adipose_Subcutaneous	GTEx_v8	0.60777	1	0.60777
14:20938251:A:C	chrM_567_A_ACCCCCC	intron_variant	PNP	1	1	GTEx_v8	Adipose_Visceral_Omentum	GTEx_v8	0.60777	1	0.60777
14:20938251:A:C	chrM_567_A_ACCCCCC	intron_variant	PNP	1	1	GTEx_v8	Adrenal_Gland	GTEx_v8	0.60777	0.82715	0.50272
14:20938251:A:C	chrM_567_A_ACCCCCC	intron_variant	PNP	1	1	GTEx_v8	Artery_Aorta	GTEx_v8	0.60777	1	0.60777
14:20938251:A:C	chrM_567_A_ACCCCCC	intron_variant	PNP	1	1	GTEx_v8	Artery_Coronary	GTEx_v8	0.60777	0.74149	0.45065
14:20938251:A:C	chrM_567_A_ACCCCCC	intron_variant	PNP	1	1	GTEx_v8	Artery_Tibial	GTEx_v8	0.60777	0.99972	0.6076
14:20938251:A:C	chrM_567_A_ACCCCCC	intron_variant	PNP	1	1	GTEx_v8	Brain_Nucleus_accumbens_basal_ganglia	GTEx_v8	0.60777	0.27595	0.16771
14:20938251:A:C	chrM_567_A_ACCCCCC	intron_variant	PNP	1	1	GTEx_v8	Brain_Putamen_basal_ganglia	GTEx_v8	0.60777	0.74779	0.45448
14:20938251:A:C	chrM_567_A_ACCCCCC	intron_variant	PNP	1	1	GTEx_v8	Breast_Mammary_Tissue	GTEx_v8	0.60777	0.99994	0.60773
14:20938251:A:C	chrM_567_A_ACCCCCC	intron_variant	PNP	1	1	GTEx_v8	Cells_Cultured_fibroblasts	GTEx_v8	0.60777	1	0.60777
14:20938251:A:C	chrM_567_A_ACCCCCC	intron_variant	PNP	1	1	GTEx_v8	Colon_Transverse	GTEx_v8	0.60777	0.78625	0.47786
14:20938251:A:C	chrM_567_A_ACCCCCC	intron_variant	PNP	1	1	GTEx_v8	Esophagus_Gastroesophageal_Junction	GTEx_v8	0.60777	0.96404	0.58591
14:20938251:A:C	chrM_567_A_ACCCCCC	intron_variant	PNP	1	2	GTEx_v8	Esophagus_Mucosa	GTEx_v8	0.60777	0.99635	0.60555
14:20938251:A:C	chrM_567_A_ACCCCCC	intron_variant	PNP	1	1	GTEx_v8	Esophagus_Muscularis	GTEx_v8	0.60777	0.99951	0.60747
14:20938251:A:C	chrM_567_A_ACCCCCC	intron_variant	PNP	1	1	GTEx_v8	Heart_Atrial_Appendage	GTEx_v8	0.60777	1	0.60777
14:20938251:A:C	chrM_567_A_ACCCCCC	intron_variant	PNP	1	1	GTEx_v8	Heart_Left_Ventricle	GTEx_v8	0.60777	0.94914	0.57686
14:20938251:A:C	chrM_567_A_ACCCCCC	intron_variant	PNP	1	1	GTEx_v8	Lung	GTEx_v8	0.60777	1	0.60777
14:20938251:A:C	chrM_567_A_ACCCCCC	intron_variant	PNP	1	1	GTEx_v8	Minor_Salivary_Gland	GTEx_v8	0.60777	0.9963	0.60552
14:20938251:A:C	chrM_567_A_ACCCCCC	intron_variant	PNP	1	1	GTEx_v8	Muscle_Skeletal	GTEx_v8	0.60777	0.98891	0.60103
14:20938251:A:C	chrM_567_A_ACCCCCC	intron_variant	PNP	1	1	GTEx_v8	Nerve_Tibial	GTEx_v8	0.60777	1	0.60777
14:20938251:A:C	chrM_567_A_ACCCCCC	intron_variant	PNP	1	1	GTEx_v8	Pancreas	GTEx_v8	0.60777	0.99986	0.60768
14:20938251:A:C	chrM_567_A_ACCCCCC	intron_variant	PNP	1	2	GTEx_v8	Skin_Not_Sun_Exposed_Suprapubic	GTEx_v8	0.60777	0.99993	0.60773
14:20938251:A:C	chrM_567_A_ACCCCCC	intron_variant	PNP	1	1	GTEx_v8	Skin_Sun_Exposed_Lower_leg	GTEx_v8	0.60777	1	0.60777
14:20938251:A:C	chrM_567_A_ACCCCCC	intron_variant	PNP	1	1	GTEx_v8	Small_Intestine_Terminal_Ileum	GTEx_v8	0.60777	0.62027	0.37698
14:20938251:A:C	chrM_567_A_ACCCCCC	intron_variant	PNP	1	1	GTEx_v8	Spleen	GTEx_v8	0.60777	1	0.60777
14:20938251:A:C	chrM_567_A_ACCCCCC	intron_variant	PNP	1	1	GTEx_v8	Stomach	GTEx_v8	0.60777	0.7794	0.4737
14:20938251:A:C	chrM_567_A_ACCCCCC	intron_variant	PNP	1	1	GTEx_v8	Thyroid	GTEx_v8	0.60777	1	0.60777
14:20938251:A:C	chrM_567_A_ACCCCCC	intron_variant	PNP	1	1	GTEx_v8	Uterus	GTEx_v8	0.60777	0.67658	0.41121
14:20938251:A:C	chrM_567_A_ACCCCCC	intron_variant	PNP	1	1	GTEx_v8	Whole_Blood	GTEx_v8	0.60777	0.99999	0.60776
14:20938251:A:C	chrM_567_A_ACCCCCC	intron_variant	AL355075.3	1	1	GTEx_v8	Adipose_Subcutaneous	GTEx_v8	0.60777	0.8533	0.51861
14:20938251:A:C	chrM_567_A_ACCCCCC	intron_variant	AL355075.3	1	1	GTEx_v8	Adipose_Visceral_Omentum	GTEx_v8	0.60777	0.9697	0.58935
14:20938251:A:C	chrM_567_A_ACCCCCC	intron_variant	AL355075.3	1	1	GTEx_v8	Colon_Transverse	GTEx_v8	0.60777	0.25042	0.1522
14:20938251:A:C	chrM_567_A_ACCCCCC	intron_variant	AL355075.3	1	1	GTEx_v8	Thyroid	GTEx_v8	0.60777	0.58205	0.35375
14:20938251:A:C	chrM_567_A_ACCCCCC	intron_variant	PNP	1	1	eQTL_catalogue_r4	monocyte	BLUEPRINT_SE	0.60777	0.97673	0.59363
14:20938251:A:C	chrM_567_A_ACCCCCC	intron_variant	PNP	1	1	eQTL_catalogue_r4	monocyte_CD14	CEDAR	0.60777	0.42602	0.25892
14:20938251:A:C	chrM_567_A_ACCCCCC	intron_variant	PNP	1	1	eQTL_catalogue_r4	muscle_naive	FUSION	0.60777	0.43959	0.26717
14:20938251:A:C	chrM_567_A_ACCCCCC	intron_variant	PNP	1	1	eQTL_catalogue_r4	monocyte_LPS2	Fairfax_2014	0.60777	0.21126	0.1284
14:20938251:A:C	chrM_567_A_ACCCCCC	intron_variant	PNP	1	1	eQTL_catalogue_r4	monocyte_naive	Fairfax_2014	0.60777	0.55489	0.33724
14:20938251:A:C	chrM_567_A_ACCCCCC	intron_variant	PNP	1	2	eQTL_catalogue_r4	LCL	GEUVADIS	0.60777	0.8567	0.52067
14:20938251:A:C	chrM_567_A_ACCCCCC	intron_variant	PNP	1	2	eQTL_catalogue_r4	blood	Lepik_2017	0.60777	0.3713	0.22567
14:20938251:A:C	chrM_567_A_ACCCCCC	intron_variant	PNP	1	1	eQTL_catalogue_r4	monocyte_IAV	Quach_2016	0.60777	0.95204	0.57862
14:20938251:A:C	chrM_567_A_ACCCCCC	intron_variant	PNP	1	1	eQTL_catalogue_r4	monocyte_LPS	Quach_2016	0.60777	0.99961	0.60753
14:20938251:A:C	chrM_567_A_ACCCCCC	intron_variant	PNP	1	1	eQTL_catalogue_r4	monocyte_Pam3CSK4	Quach_2016	0.60777	1	0.60777
14:20938251:A:C	chrM_567_A_ACCCCCC	intron_variant	PNP	1	1	eQTL_catalogue_r4	monocyte_R848	Quach_2016	0.60777	1	0.60777
14:20938251:A:C	chrM_567_A_ACCCCCC	intron_variant	PNP	1	1	eQTL_catalogue_r4	monocyte_naive	Quach_2016	0.60777	0.99992	0.60772
14:20938251:A:C	chrM_567_A_ACCCCCC	intron_variant	PNP	1	1	eQTL_catalogue_r4	CD4_T-cell_anti-CD3-CD28	Schmiedel_2018	0.60777	0.96681	0.5876
14:20938251:A:C	chrM_567_A_ACCCCCC	intron_variant	PNP	1	1	eQTL_catalogue_r4	CD8_T-cell_anti-CD3-CD28	Schmiedel_2018	0.60777	0.27989	0.17011
14:20938251:A:C	chrM_567_A_ACCCCCC	intron_variant	PNP	1	1	eQTL_catalogue_r4	monocyte_naive	Schmiedel_2018	0.60777	0.25354	0.15409
14:20938251:A:C	chrM_567_A_ACCCCCC	intron_variant	PNP	1	2	eQTL_catalogue_r4	LCL	TwinsUK	0.60777	0.76468	0.46475
14:20938251:A:C	chrM_567_A_ACCCCCC	intron_variant	PNP	1	1	eQTL_catalogue_r4	fat	TwinsUK	0.60777	0.33822	0.20556
14:20938251:A:C	chrM_567_A_ACCCCCC	intron_variant	PNP	1	2	eQTL_catalogue_r4	skin	TwinsUK	0.60777	0.74106	0.45039
14:20938251:A:C	chrM_567_A_ACCCC	intron_variant	PNP	1	1	GTEx_v8	Adipose_Subcutaneous	GTEx_v8	0.89206	1	0.89206
14:20938251:A:C	chrM_567_A_ACCCC	intron_variant	PNP	1	1	GTEx_v8	Adipose_Visceral_Omentum	GTEx_v8	0.89206	1	0.89206
14:20938251:A:C	chrM_567_A_ACCCC	intron_variant	PNP	1	1	GTEx_v8	Adrenal_Gland	GTEx_v8	0.89206	0.82715	0.73787
14:20938251:A:C	chrM_567_A_ACCCC	intron_variant	PNP	1	1	GTEx_v8	Artery_Aorta	GTEx_v8	0.89206	1	0.89206
14:20938251:A:C	chrM_567_A_ACCCC	intron_variant	PNP	1	1	GTEx_v8	Artery_Coronary	GTEx_v8	0.89206	0.74149	0.66145
14:20938251:A:C	chrM_567_A_ACCCC	intron_variant	PNP	1	1	GTEx_v8	Artery_Tibial	GTEx_v8	0.89206	0.99972	0.89181
14:20938251:A:C	chrM_567_A_ACCCC	intron_variant	PNP	1	1	GTEx_v8	Brain_Nucleus_accumbens_basal_ganglia	GTEx_v8	0.89206	0.27595	0.24616
14:20938251:A:C	chrM_567_A_ACCCC	intron_variant	PNP	1	1	GTEx_v8	Brain_Putamen_basal_ganglia	GTEx_v8	0.89206	0.74779	0.66708
14:20938251:A:C	chrM_567_A_ACCCC	intron_variant	PNP	1	1	GTEx_v8	Breast_Mammary_Tissue	GTEx_v8	0.89206	0.99994	0.89201
14:20938251:A:C	chrM_567_A_ACCCC	intron_variant	PNP	1	1	GTEx_v8	Cells_Cultured_fibroblasts	GTEx_v8	0.89206	1	0.89206
14:20938251:A:C	chrM_567_A_ACCCC	intron_variant	PNP	1	1	GTEx_v8	Colon_Transverse	GTEx_v8	0.89206	0.78625	0.70138
14:20938251:A:C	chrM_567_A_ACCCC	intron_variant	PNP	1	1	GTEx_v8	Esophagus_Gastroesophageal_Junction	GTEx_v8	0.89206	0.96404	0.85998
14:20938251:A:C	chrM_567_A_ACCCC	intron_variant	PNP	1	2	GTEx_v8	Esophagus_Mucosa	GTEx_v8	0.89206	0.99635	0.8888
14:20938251:A:C	chrM_567_A_ACCCC	intron_variant	PNP	1	1	GTEx_v8	Esophagus_Muscularis	GTEx_v8	0.89206	0.99951	0.89162
14:20938251:A:C	chrM_567_A_ACCCC	intron_variant	PNP	1	1	GTEx_v8	Heart_Atrial_Appendage	GTEx_v8	0.89206	1	0.89206
14:20938251:A:C	chrM_567_A_ACCCC	intron_variant	PNP	1	1	GTEx_v8	Heart_Left_Ventricle	GTEx_v8	0.89206	0.94914	0.84669
14:20938251:A:C	chrM_567_A_ACCCC	intron_variant	PNP	1	1	GTEx_v8	Lung	GTEx_v8	0.89206	1	0.89206
14:20938251:A:C	chrM_567_A_ACCCC	intron_variant	PNP	1	1	GTEx_v8	Minor_Salivary_Gland	GTEx_v8	0.89206	0.9963	0.88876
14:20938251:A:C	chrM_567_A_ACCCC	intron_variant	PNP	1	1	GTEx_v8	Muscle_Skeletal	GTEx_v8	0.89206	0.98891	0.88217
14:20938251:A:C	chrM_567_A_ACCCC	intron_variant	PNP	1	1	GTEx_v8	Nerve_Tibial	GTEx_v8	0.89206	1	0.89206
14:20938251:A:C	chrM_567_A_ACCCC	intron_variant	PNP	1	1	GTEx_v8	Pancreas	GTEx_v8	0.89206	0.99986	0.89193
14:20938251:A:C	chrM_567_A_ACCCC	intron_variant	PNP	1	2	GTEx_v8	Skin_Not_Sun_Exposed_Suprapubic	GTEx_v8	0.89206	0.99993	0.892
14:20938251:A:C	chrM_567_A_ACCCC	intron_variant	PNP	1	1	GTEx_v8	Skin_Sun_Exposed_Lower_leg	GTEx_v8	0.89206	1	0.89206
14:20938251:A:C	chrM_567_A_ACCCC	intron_variant	PNP	1	1	GTEx_v8	Small_Intestine_Terminal_Ileum	GTEx_v8	0.89206	0.62027	0.55332
14:20938251:A:C	chrM_567_A_ACCCC	intron_variant	PNP	1	1	GTEx_v8	Spleen	GTEx_v8	0.89206	1	0.89206
14:20938251:A:C	chrM_567_A_ACCCC	intron_variant	PNP	1	1	GTEx_v8	Stomach	GTEx_v8	0.89206	0.7794	0.69527
14:20938251:A:C	chrM_567_A_ACCCC	intron_variant	PNP	1	1	GTEx_v8	Thyroid	GTEx_v8	0.89206	1	0.89206
14:20938251:A:C	chrM_567_A_ACCCC	intron_variant	PNP	1	1	GTEx_v8	Uterus	GTEx_v8	0.89206	0.67658	0.60355
14:20938251:A:C	chrM_567_A_ACCCC	intron_variant	PNP	1	1	GTEx_v8	Whole_Blood	GTEx_v8	0.89206	0.99999	0.89205
14:20938251:A:C	chrM_567_A_ACCCC	intron_variant	AL355075.3	1	1	GTEx_v8	Adipose_Subcutaneous	GTEx_v8	0.89206	0.8533	0.7612
14:20938251:A:C	chrM_567_A_ACCCC	intron_variant	AL355075.3	1	1	GTEx_v8	Adipose_Visceral_Omentum	GTEx_v8	0.89206	0.9697	0.86503
14:20938251:A:C	chrM_567_A_ACCCC	intron_variant	AL355075.3	1	1	GTEx_v8	Colon_Transverse	GTEx_v8	0.89206	0.25042	0.22339
14:20938251:A:C	chrM_567_A_ACCCC	intron_variant	AL355075.3	1	1	GTEx_v8	Spleen	GTEx_v8	0.89206	0.14146	0.12619
14:20938251:A:C	chrM_567_A_ACCCC	intron_variant	AL355075.3	1	1	GTEx_v8	Thyroid	GTEx_v8	0.89206	0.58205	0.51923
14:20938251:A:C	chrM_567_A_ACCCC	intron_variant	PNP	1	2	eQTL_catalogue_r4	T-cell	BLUEPRINT_PE	0.89206	0.1496	0.13345
14:20938251:A:C	chrM_567_A_ACCCC	intron_variant	PNP	1	1	eQTL_catalogue_r4	monocyte	BLUEPRINT_SE	0.89206	0.97673	0.8713
14:20938251:A:C	chrM_567_A_ACCCC	intron_variant	PNP	1	1	eQTL_catalogue_r4	monocyte_CD14	CEDAR	0.89206	0.42602	0.38004
14:20938251:A:C	chrM_567_A_ACCCC	intron_variant	PNP	1	1	eQTL_catalogue_r4	muscle_naive	FUSION	0.89206	0.43959	0.39214
14:20938251:A:C	chrM_567_A_ACCCC	intron_variant	PNP	1	1	eQTL_catalogue_r4	monocyte_LPS2	Fairfax_2014	0.89206	0.21126	0.18846
14:20938251:A:C	chrM_567_A_ACCCC	intron_variant	PNP	1	1	eQTL_catalogue_r4	monocyte_naive	Fairfax_2014	0.89206	0.55489	0.49499
14:20938251:A:C	chrM_567_A_ACCCC	intron_variant	PNP	1	2	eQTL_catalogue_r4	LCL	GEUVADIS	0.89206	0.8567	0.76423
14:20938251:A:C	chrM_567_A_ACCCC	intron_variant	PNP	1	2	eQTL_catalogue_r4	blood	Lepik_2017	0.89206	0.3713	0.33122
14:20938251:A:C	chrM_567_A_ACCCC	intron_variant	PNP	1	1	eQTL_catalogue_r4	monocyte_IAV	Quach_2016	0.89206	0.95204	0.84928
14:20938251:A:C	chrM_567_A_ACCCC	intron_variant	PNP	1	1	eQTL_catalogue_r4	monocyte_LPS	Quach_2016	0.89206	0.99961	0.89171
14:20938251:A:C	chrM_567_A_ACCCC	intron_variant	PNP	1	1	eQTL_catalogue_r4	monocyte_Pam3CSK4	Quach_2016	0.89206	1	0.89206
14:20938251:A:C	chrM_567_A_ACCCC	intron_variant	PNP	1	1	eQTL_catalogue_r4	monocyte_R848	Quach_2016	0.89206	1	0.89206
14:20938251:A:C	chrM_567_A_ACCCC	intron_variant	PNP	1	1	eQTL_catalogue_r4	monocyte_naive	Quach_2016	0.89206	0.99992	0.89199
14:20938251:A:C	chrM_567_A_ACCCC	intron_variant	PNP	1	1	eQTL_catalogue_r4	CD4_T-cell_anti-CD3-CD28	Schmiedel_2018	0.89206	0.96681	0.86246
14:20938251:A:C	chrM_567_A_ACCCC	intron_variant	PNP	1	1	eQTL_catalogue_r4	CD8_T-cell_anti-CD3-CD28	Schmiedel_2018	0.89206	0.27989	0.24968
14:20938251:A:C	chrM_567_A_ACCCC	intron_variant	PNP	1	1	eQTL_catalogue_r4	monocyte_naive	Schmiedel_2018	0.89206	0.25354	0.22617
14:20938251:A:C	chrM_567_A_ACCCC	intron_variant	PNP	1	2	eQTL_catalogue_r4	LCL	TwinsUK	0.89206	0.76468	0.68214
14:20938251:A:C	chrM_567_A_ACCCC	intron_variant	PNP	1	1	eQTL_catalogue_r4	fat	TwinsUK	0.89206	0.33822	0.30171
14:20938251:A:C	chrM_567_A_ACCCC	intron_variant	PNP	1	2	eQTL_catalogue_r4	skin	TwinsUK	0.89206	0.74106	0.66107
14:20938251:A:C	chrM_955_A_AC	intron_variant	PNP	1	1	GTEx_v8	Adipose_Subcutaneous	GTEx_v8	0.85642	1	0.85642
14:20938251:A:C	chrM_955_A_AC	intron_variant	PNP	1	1	GTEx_v8	Adipose_Visceral_Omentum	GTEx_v8	0.85642	1	0.85642
14:20938251:A:C	chrM_955_A_AC	intron_variant	PNP	1	1	GTEx_v8	Adrenal_Gland	GTEx_v8	0.85642	0.82715	0.7084
14:20938251:A:C	chrM_955_A_AC	intron_variant	PNP	1	1	GTEx_v8	Artery_Aorta	GTEx_v8	0.85642	1	0.85642
14:20938251:A:C	chrM_955_A_AC	intron_variant	PNP	1	1	GTEx_v8	Artery_Coronary	GTEx_v8	0.85642	0.74149	0.63503
14:20938251:A:C	chrM_955_A_AC	intron_variant	PNP	1	1	GTEx_v8	Artery_Tibial	GTEx_v8	0.85642	0.99972	0.85619
14:20938251:A:C	chrM_955_A_AC	intron_variant	PNP	1	1	GTEx_v8	Brain_Nucleus_accumbens_basal_ganglia	GTEx_v8	0.85642	0.27595	0.23633
14:20938251:A:C	chrM_955_A_AC	intron_variant	PNP	1	1	GTEx_v8	Brain_Putamen_basal_ganglia	GTEx_v8	0.85642	0.74779	0.64043
14:20938251:A:C	chrM_955_A_AC	intron_variant	PNP	1	1	GTEx_v8	Breast_Mammary_Tissue	GTEx_v8	0.85642	0.99994	0.85638
14:20938251:A:C	chrM_955_A_AC	intron_variant	PNP	1	1	GTEx_v8	Cells_Cultured_fibroblasts	GTEx_v8	0.85642	1	0.85642
14:20938251:A:C	chrM_955_A_AC	intron_variant	PNP	1	1	GTEx_v8	Colon_Transverse	GTEx_v8	0.85642	0.78625	0.67336
14:20938251:A:C	chrM_955_A_AC	intron_variant	PNP	1	1	GTEx_v8	Esophagus_Gastroesophageal_Junction	GTEx_v8	0.85642	0.96404	0.82563
14:20938251:A:C	chrM_955_A_AC	intron_variant	PNP	1	2	GTEx_v8	Esophagus_Mucosa	GTEx_v8	0.85642	0.99635	0.8533
14:20938251:A:C	chrM_955_A_AC	intron_variant	PNP	1	1	GTEx_v8	Esophagus_Muscularis	GTEx_v8	0.85642	0.99951	0.856
14:20938251:A:C	chrM_955_A_AC	intron_variant	PNP	1	1	GTEx_v8	Heart_Atrial_Appendage	GTEx_v8	0.85642	1	0.85642
14:20938251:A:C	chrM_955_A_AC	intron_variant	PNP	1	1	GTEx_v8	Heart_Left_Ventricle	GTEx_v8	0.85642	0.94914	0.81287
14:20938251:A:C	chrM_955_A_AC	intron_variant	PNP	1	1	GTEx_v8	Lung	GTEx_v8	0.85642	1	0.85642
14:20938251:A:C	chrM_955_A_AC	intron_variant	PNP	1	1	GTEx_v8	Minor_Salivary_Gland	GTEx_v8	0.85642	0.9963	0.85326
14:20938251:A:C	chrM_955_A_AC	intron_variant	PNP	1	1	GTEx_v8	Muscle_Skeletal	GTEx_v8	0.85642	0.98891	0.84692
14:20938251:A:C	chrM_955_A_AC	intron_variant	PNP	1	1	GTEx_v8	Nerve_Tibial	GTEx_v8	0.85642	1	0.85642
14:20938251:A:C	chrM_955_A_AC	intron_variant	PNP	1	1	GTEx_v8	Pancreas	GTEx_v8	0.85642	0.99986	0.8563
14:20938251:A:C	chrM_955_A_AC	intron_variant	PNP	1	2	GTEx_v8	Skin_Not_Sun_Exposed_Suprapubic	GTEx_v8	0.85642	0.99993	0.85637
14:20938251:A:C	chrM_955_A_AC	intron_variant	PNP	1	1	GTEx_v8	Skin_Sun_Exposed_Lower_leg	GTEx_v8	0.85642	1	0.85642
14:20938251:A:C	chrM_955_A_AC	intron_variant	PNP	1	1	GTEx_v8	Small_Intestine_Terminal_Ileum	GTEx_v8	0.85642	0.62027	0.53121
14:20938251:A:C	chrM_955_A_AC	intron_variant	PNP	1	1	GTEx_v8	Spleen	GTEx_v8	0.85642	1	0.85642
14:20938251:A:C	chrM_955_A_AC	intron_variant	PNP	1	1	GTEx_v8	Stomach	GTEx_v8	0.85642	0.7794	0.6675
14:20938251:A:C	chrM_955_A_AC	intron_variant	PNP	1	1	GTEx_v8	Thyroid	GTEx_v8	0.85642	1	0.85642
14:20938251:A:C	chrM_955_A_AC	intron_variant	PNP	1	1	GTEx_v8	Uterus	GTEx_v8	0.85642	0.67658	0.57944
14:20938251:A:C	chrM_955_A_AC	intron_variant	PNP	1	1	GTEx_v8	Whole_Blood	GTEx_v8	0.85642	0.99999	0.85641
14:20938251:A:C	chrM_955_A_AC	intron_variant	AL355075.3	1	1	GTEx_v8	Adipose_Subcutaneous	GTEx_v8	0.85642	0.8533	0.73079
14:20938251:A:C	chrM_955_A_AC	intron_variant	AL355075.3	1	1	GTEx_v8	Adipose_Visceral_Omentum	GTEx_v8	0.85642	0.9697	0.83047
14:20938251:A:C	chrM_955_A_AC	intron_variant	AL355075.3	1	1	GTEx_v8	Colon_Transverse	GTEx_v8	0.85642	0.25042	0.21447
14:20938251:A:C	chrM_955_A_AC	intron_variant	AL355075.3	1	1	GTEx_v8	Spleen	GTEx_v8	0.85642	0.14146	0.12115
14:20938251:A:C	chrM_955_A_AC	intron_variant	AL355075.3	1	1	GTEx_v8	Thyroid	GTEx_v8	0.85642	0.58205	0.49849
14:20938251:A:C	chrM_955_A_AC	intron_variant	PNP	1	2	eQTL_catalogue_r4	T-cell	BLUEPRINT_PE	0.85642	0.1496	0.12812
14:20938251:A:C	chrM_955_A_AC	intron_variant	PNP	1	1	eQTL_catalogue_r4	monocyte	BLUEPRINT_SE	0.85642	0.97673	0.8365
14:20938251:A:C	chrM_955_A_AC	intron_variant	PNP	1	1	eQTL_catalogue_r4	monocyte_CD14	CEDAR	0.85642	0.42602	0.36486
14:20938251:A:C	chrM_955_A_AC	intron_variant	PNP	1	1	eQTL_catalogue_r4	muscle_naive	FUSION	0.85642	0.43959	0.37648
14:20938251:A:C	chrM_955_A_AC	intron_variant	PNP	1	1	eQTL_catalogue_r4	monocyte_LPS2	Fairfax_2014	0.85642	0.21126	0.18093
14:20938251:A:C	chrM_955_A_AC	intron_variant	PNP	1	1	eQTL_catalogue_r4	monocyte_naive	Fairfax_2014	0.85642	0.55489	0.47522
14:20938251:A:C	chrM_955_A_AC	intron_variant	PNP	1	2	eQTL_catalogue_r4	LCL	GEUVADIS	0.85642	0.8567	0.7337
14:20938251:A:C	chrM_955_A_AC	intron_variant	PNP	1	2	eQTL_catalogue_r4	blood	Lepik_2017	0.85642	0.3713	0.31799
14:20938251:A:C	chrM_955_A_AC	intron_variant	PNP	1	1	eQTL_catalogue_r4	monocyte_IAV	Quach_2016	0.85642	0.95204	0.81535
14:20938251:A:C	chrM_955_A_AC	intron_variant	PNP	1	1	eQTL_catalogue_r4	monocyte_LPS	Quach_2016	0.85642	0.99961	0.85609
14:20938251:A:C	chrM_955_A_AC	intron_variant	PNP	1	1	eQTL_catalogue_r4	monocyte_Pam3CSK4	Quach_2016	0.85642	1	0.85642
14:20938251:A:C	chrM_955_A_AC	intron_variant	PNP	1	1	eQTL_catalogue_r4	monocyte_R848	Quach_2016	0.85642	1	0.85642
14:20938251:A:C	chrM_955_A_AC	intron_variant	PNP	1	1	eQTL_catalogue_r4	monocyte_naive	Quach_2016	0.85642	0.99992	0.85635
14:20938251:A:C	chrM_955_A_AC	intron_variant	PNP	1	1	eQTL_catalogue_r4	CD4_T-cell_anti-CD3-CD28	Schmiedel_2018	0.85642	0.96681	0.828
14:20938251:A:C	chrM_955_A_AC	intron_variant	PNP	1	1	eQTL_catalogue_r4	CD8_T-cell_anti-CD3-CD28	Schmiedel_2018	0.85642	0.27989	0.2397
14:20938251:A:C	chrM_955_A_AC	intron_variant	PNP	1	1	eQTL_catalogue_r4	monocyte_naive	Schmiedel_2018	0.85642	0.25354	0.21713
14:20938251:A:C	chrM_955_A_AC	intron_variant	PNP	1	2	eQTL_catalogue_r4	LCL	TwinsUK	0.85642	0.76468	0.65489
14:20938251:A:C	chrM_955_A_AC	intron_variant	PNP	1	1	eQTL_catalogue_r4	fat	TwinsUK	0.85642	0.33822	0.28966
14:20938251:A:C	chrM_955_A_AC	intron_variant	PNP	1	2	eQTL_catalogue_r4	skin	TwinsUK	0.85642	0.74106	0.63466
14:20939589:G:T	chrM_16183_A_AC	intron_variant	PNP	1	2	eQTL_catalogue_r4	T-cell	BLUEPRINT_PE	0.28972	0.77954	0.22584
14:20939589:G:T	chrM_16183_A_AC	intron_variant	PNP	1	1	eQTL_catalogue_r4	neutrophil	BLUEPRINT_SE	0.28972	0.95041	0.27535
14:20939589:G:T	chrM_16183_A_AC	intron_variant	PNP	1	1	eQTL_catalogue_r4	adipose_naive	FUSION	0.28972	0.93103	0.26974
14:20939589:G:T	chrM_16183_A_AC	intron_variant	PNP	1	1	eQTL_catalogue_r4	monocyte_CD16_naive	Schmiedel_2018	0.28972	0.99372	0.2879
14:20939589:G:T	chrM_16183_A_AC	intron_variant	PNP	1	1	eQTL_catalogue_r4	monocyte_naive	Schmiedel_2018	0.28972	0.61652	0.17862
14:20939589:G:T	chrM_567_A_ACCCCCC	intron_variant	PNP	1	2	eQTL_catalogue_r4	T-cell	BLUEPRINT_PE	0.18597	0.77954	0.14497
14:20939589:G:T	chrM_567_A_ACCCCCC	intron_variant	PNP	1	1	eQTL_catalogue_r4	neutrophil	BLUEPRINT_SE	0.18597	0.95041	0.17675
14:20939589:G:T	chrM_567_A_ACCCCCC	intron_variant	PNP	1	1	eQTL_catalogue_r4	adipose_naive	FUSION	0.18597	0.93103	0.17314
14:20939589:G:T	chrM_567_A_ACCCCCC	intron_variant	PNP	1	1	eQTL_catalogue_r4	monocyte_CD16_naive	Schmiedel_2018	0.18597	0.99372	0.1848
14:20939589:G:T	chrM_567_A_ACCCCCC	intron_variant	PNP	1	1	eQTL_catalogue_r4	monocyte_naive	Schmiedel_2018	0.18597	0.61652	0.11465
17:62502435:A:G	chrM_302_A_ACC	5_prime_UTR_variant	DDX5	1	1	GTEx_v8	Artery_Aorta	GTEx_v8	0.92059	0.97009	0.89305
17:62502435:A:G	chrM_302_A_ACC	5_prime_UTR_variant	DDX5	1	1	GTEx_v8	Artery_Tibial	GTEx_v8	0.92059	0.99889	0.91956
17:62502435:A:G	chrM_302_A_ACC	5_prime_UTR_variant	DDX5	1	1	GTEx_v8	Brain_Hippocampus	GTEx_v8	0.92059	0.99776	0.91853
17:62502435:A:G	chrM_302_A_ACC	5_prime_UTR_variant	DDX5	1	1	GTEx_v8	Breast_Mammary_Tissue	GTEx_v8	0.92059	0.9875	0.90908
17:62502435:A:G	chrM_302_A_ACC	5_prime_UTR_variant	DDX5	1	1	GTEx_v8	Colon_Transverse	GTEx_v8	0.92059	0.90838	0.83625
17:62502435:A:G	chrM_302_A_ACC	5_prime_UTR_variant	DDX5	1	1	GTEx_v8	Esophagus_Mucosa	GTEx_v8	0.92059	0.88902	0.81842
17:62502435:A:G	chrM_302_A_ACC	5_prime_UTR_variant	DDX5	1	1	GTEx_v8	Esophagus_Muscularis	GTEx_v8	0.92059	0.96138	0.88503
17:62502435:A:G	chrM_302_A_ACC	5_prime_UTR_variant	DDX5	1	1	GTEx_v8	Lung	GTEx_v8	0.92059	0.90522	0.83333
17:62502435:A:G	chrM_302_A_ACC	5_prime_UTR_variant	DDX5	1	1	GTEx_v8	Nerve_Tibial	GTEx_v8	0.92059	0.95462	0.87881
17:62502435:A:G	chrM_302_A_ACC	5_prime_UTR_variant	DDX5	1	1	GTEx_v8	Skin_Not_Sun_Exposed_Suprapubic	GTEx_v8	0.92059	0.9842	0.90604
17:62502435:A:G	chrM_302_A_ACC	5_prime_UTR_variant	DDX5	1	1	GTEx_v8	Skin_Sun_Exposed_Lower_leg	GTEx_v8	0.92059	0.98719	0.9088
17:62502435:A:G	chrM_302_A_ACC	5_prime_UTR_variant	DDX5	1	1	GTEx_v8	Spleen	GTEx_v8	0.92059	0.96798	0.89111
17:62502435:A:G	chrM_302_A_ACC	5_prime_UTR_variant	DDX5	1	1	GTEx_v8	Testis	GTEx_v8	0.92059	0.99999	0.92058
17:62502435:A:G	chrM_302_A_ACC	5_prime_UTR_variant	DDX5	1	1	GTEx_v8	Thyroid	GTEx_v8	0.92059	0.73885	0.68018
17:62502435:A:G	chrM_302_A_ACC	5_prime_UTR_variant	DDX5	1	1	GTEx_v8	Whole_Blood	GTEx_v8	0.92059	0.99893	0.9196
17:62502435:A:G	chrM_302_A_ACC	5_prime_UTR_variant	CEP95	1	1	GTEx_v8	Artery_Tibial	GTEx_v8	0.92059	0.74588	0.68664
17:62502435:A:G	chrM_302_A_ACC	5_prime_UTR_variant	CEP95	1	1	GTEx_v8	Nerve_Tibial	GTEx_v8	0.92059	0.35364	0.32556
17:62502435:A:G	chrM_302_A_ACC	5_prime_UTR_variant	CEP95	1	1	GTEx_v8	Spleen	GTEx_v8	0.92059	0.74426	0.68516
17:62502435:A:G	chrM_302_A_ACC	5_prime_UTR_variant	CEP95	1	1	GTEx_v8	Thyroid	GTEx_v8	0.92059	0.67923	0.62529
17:62502435:A:G	chrM_302_A_ACC	5_prime_UTR_variant	CEP95	1	1	GTEx_v8	Whole_Blood	GTEx_v8	0.92059	0.94541	0.87033
17:62502435:A:G	chrM_302_A_ACC	5_prime_UTR_variant	CEP95	1	1	eQTL_catalogue_r4	T-cell	BLUEPRINT_PE	0.92059	0.9994	0.92004
17:62502435:A:G	chrM_302_A_ACC	5_prime_UTR_variant	DDX5	1	1	eQTL_catalogue_r4	T-cell	BLUEPRINT_PE	0.92059	0.19541	0.17989
17:62502435:A:G	chrM_302_A_ACC	5_prime_UTR_variant	CEP95	1	1	eQTL_catalogue_r4	monocyte	BLUEPRINT_SE	0.92059	0.3189	0.29358
17:62502435:A:G	chrM_302_A_ACC	5_prime_UTR_variant	POLG2	1	1	eQTL_catalogue_r4	neutrophil	BLUEPRINT_SE	0.92059	0.98119	0.90327
17:62502435:A:G	chrM_302_A_ACC	5_prime_UTR_variant	CEP95	1	1	eQTL_catalogue_r4	neutrophil	BLUEPRINT_SE	0.92059	0.98832	0.90983
17:62502435:A:G	chrM_302_A_ACC	5_prime_UTR_variant	DDX5	1	1	eQTL_catalogue_r4	neutrophil	BLUEPRINT_SE	0.92059	0.99348	0.91459
17:62502435:A:G	chrM_302_A_ACC	5_prime_UTR_variant	DDX5	1	1	eQTL_catalogue_r4	neutrophil_CD15	CEDAR	0.92059	0.99989	0.92048
17:62502435:A:G	chrM_302_A_ACC	5_prime_UTR_variant	DDX5	1	1	eQTL_catalogue_r4	B-cell_CD19	Fairfax_2012	0.92059	0.79161	0.72875
17:62502435:A:G	chrM_302_A_ACC	5_prime_UTR_variant	CEP95	1	1	eQTL_catalogue_r4	blood	Lepik_2017	0.92059	0.99995	0.92054
17:62502435:A:G	chrM_302_A_ACC	5_prime_UTR_variant	DDX5	1	1	eQTL_catalogue_r4	blood	Lepik_2017	0.92059	0.94207	0.86725
17:62502435:A:G	chrM_302_A_ACC	5_prime_UTR_variant	DDX5	1	1	eQTL_catalogue_r4	neutrophil_CD16	Naranbhai_2015	0.92059	0.98744	0.90902
17:62502435:A:G	chrM_302_A_ACC	5_prime_UTR_variant	DDX5	1	1	eQTL_catalogue_r4	brain_naive	ROSMAP	0.92059	0.84921	0.78177
17:62502435:A:G	chrM_302_A_ACC	5_prime_UTR_variant	DDX5	1	1	eQTL_catalogue_r4	blood	TwinsUK	0.92059	0.26486	0.24383
19:631028:A:G	chrM_16183_AC_A	intron_variant	POLRMT	1	1	eQTL_catalogue_r4	neutrophil_CD16	Naranbhai_2015	0.39085	0.33234	0.1299
20:17968871:C:T	chrM_302_A_AC	missense_variant	SNX5	1	1	eQTL_catalogue_r4	neutrophil	BLUEPRINT_SE	0.56209	0.49922	0.28061
